# Supplementary material for: Lysine benzoylation is a histone mark regulated by SIRT2
Source: Nat Commun. 2018 Aug 28;9:3374. doi: 10.1038/s41467-018-05567-w (PMC6113264; doi:10.1038/s41467-018-05567-w)
Supplement: Supplementary file 4 — Supplementary Data 1 [file 41467_2018_5567_MOESM4_ESM.xlsx]

## Sheet: Table S3. Differential expressi
SYMBOL	logFC	logCPM	PValue	FDR
HILPDA	-1.69101	5.80132	9.36e-200	6.8e-196
HAS2	-1.86663	5.11573	7.85e-199	3.8e-195
LAMA3	1.56727	5.79266	3.69e-186	1.34e-182
IRS4	-1.43631	8.43885	1.42e-180	4.14e-177
UCP2	-2.20803	5.82882	8.84e-168	2.14e-164
AMOT	-1.21054	8.94917	2.17e-147	3.5e-144
DST	1.13681	8.36059	5.99e-141	8.69e-138
CR2	1.50023	4.4979	7.29e-140	9.62e-137
SHC2	1.66205	4.98533	8.11e-140	9.82e-137
CHPF2	1.7222	5.11292	1.54e-133	1.59e-130
C22orf23	1.81063	5.19069	1.49e-131	1.45e-128
SNCG	-2.03372	2.75665	3.09e-128	2.5e-125
SFXN2	-1.27583	6.33117	3.02e-124	2.31e-121
TFPI	1.32823	4.57788	1.46e-122	9.62e-120
IGFBP5	-1.48875	3.8367	1.04e-120	6.57e-118
CFAP70	1.52833	3.92118	5.51e-120	3.33e-117
WSCD1	1.40984	4.06376	1.45e-115	8.09e-113
HSPA8	1.14827	8.80915	3.38e-113	1.82e-110
MICALL1	1.42671	7.30551	1.42e-111	7.12e-109
TTLL7	1.20872	5.0969	3.05e-110	1.48e-107
ZNF331	1.85777	2.93332	6.98e-108	3.17e-105
TSC22D3	-1.08103	6.22722	4.04e-107	1.78e-104
GPX1	-1.0775	6.93066	1.52e-104	5.97e-102
CITED2	-1.15457	5.69004	2.79e-104	1.07e-101
OTUD1	1.21621	4.68157	5.38e-103	1.95e-100
CHKA	1.16564	5.09399	1.22e-101	4.23e-99
H1F0	-0.930584	9.72968	2.63e-101	8.9e-99
MAP2K6	-1.68772	3.38391	2.98e-101	9.83e-99
ZBTB20	1.94546	2.54598	3.45e-101	1.11e-98
ADAMTS1	-0.893282	8.17432	1e-96	3.17e-94
NOG	-2.26503	2.46001	1.37e-95	4.23e-93
TXNIP	-0.918265	7.33348	4.76e-95	1.44e-92
NUFIP1	-1.20633	5.1202	4.96e-94	1.47e-91
HES1	-1.25332	4.87721	1.84e-93	5.34e-91
FUT1	1.34542	4.16839	3.52e-90	9.3e-88
FBXL19-AS1	1.56703	3.27628	1.49e-87	3.8e-85
SNHG1	-0.838169	8.89582	4.11e-87	1.03e-84
DDIT4	-0.865558	9.08618	8.57e-86	2.08e-83
PRSS23	1.05542	5.13276	2.37e-85	5.64e-83
CACNA1C	1.45433	3.6484	5.21e-83	1.18e-80
TRPC1	1.09203	5.12598	2.97e-82	6.45e-80
LDHA	-0.878339	9.55642	5.1e-81	1.06e-78
SLC1A4	1.22292	5.0015	1.46e-79	2.91e-77
C11orf45	-1.44478	3.02538	4.87e-79	9.43e-77
CRYBB2P1	-1.05299	4.85284	4.59e-78	8.54e-76
KLHL42	1.11895	5.72276	2.21e-77	3.96e-75
BRSK1	1.16442	3.9861	1.65e-75	2.89e-73
EML6	1.10835	4.07686	3.65e-75	6.31e-73
SH2D3C	2.14302	3.60593	4.68e-75	8e-73
GEMIN5	-0.846202	6.8082	1.28e-74	2.13e-72
DLX2	-1.00597	6.14383	4.89e-74	7.99e-72
BCOR	-0.862086	8.21454	8.94e-74	1.44e-71
ZIC3	-1.04278	4.81143	2.39e-73	3.77e-71
TMA7	-0.834222	6.40766	5.12e-73	8e-71
ITPRIPL2	0.874698	6.03756	5.35e-73	8.26e-71
PDK1	-0.969584	5.3213	1.44e-72	2.17e-70
HEG1	0.975016	6.27309	2.43e-72	3.6e-70
ATL3	1.20627	4.06015	2.8e-72	4.11e-70
DENND2A	1.30171	3.70235	8.28e-72	1.2e-69
TRAF3	0.832417	6.52113	1.16e-71	1.67e-69
TBC1D5	1.06397	5.70566	1.3e-71	1.85e-69
ADCY1	1.02568	6.34623	1.39e-71	1.96e-69
COTL1	-0.784369	7.4462	1.79e-71	2.49e-69
LRIG3	-0.96067	6.17672	1.02e-70	1.41e-68
CDKN1A	1.08514	4.9854	1.05e-70	1.43e-68
KIF3B	0.906153	6.20626	1.66e-70	2.26e-68
CHD5	1.66254	3.18433	2.64e-70	3.52e-68
SEPW1	-1.52917	4.87312	1.37e-68	1.79e-66
MKNK2	0.808625	6.7351	2.07e-68	2.66e-66
LSM12	-0.752433	7.67336	4.07e-68	5.19e-66
CCNB1IP1	-0.81848	7.65772	5.89e-68	7.44e-66
CHST3	0.911792	5.70617	5.81e-67	7.22e-65
AP5B1	1.08093	5.50034	1.01e-66	1.25e-64
EIF5A	-0.804905	8.68028	2.12e-66	2.56e-64
BZW2	-0.825824	6.60964	4.42e-66	5.27e-64
ARNT2	0.896608	6.11746	8.45e-66	9.98e-64
KLF10	-0.99703	6.06303	4.62e-65	5.32e-63
CIC	0.985634	6.18509	1.71e-64	1.95e-62
HMGCS1	0.872354	6.31921	9.53e-63	1.07e-60
FLNC	1.43077	8.39093	1.09e-62	1.21e-60
LZTS3	0.853793	5.49666	2.62e-62	2.89e-60
OAF	-0.907511	5.3163	2.99e-62	3.26e-60
HEY1	-0.803959	8.43448	3.97e-62	4.3e-60
CABLES2	1.07285	3.85653	4.08e-62	4.39e-60
ANKRD10	0.879388	5.368	6.39e-62	6.78e-60
PTPN21	1.04085	4.82551	6.46e-62	6.8e-60
MR1	0.939598	4.88444	1.43e-61	1.49e-59
BACE1	0.821495	5.89407	5.1e-61	5.3e-59
FUOM	-1.00798	4.14861	1.14e-60	1.17e-58
DKC1	-0.712952	8.3994	2.1e-60	2.15e-58
APOLD1	1.14021	3.81204	2.55e-60	2.59e-58
AHRR	0.999819	4.414	5.32e-60	5.33e-58
FZD6	0.98184	5.49752	6.72e-60	6.69e-58
NOLC1	-0.719183	9.16753	2.47e-59	2.44e-57
CYBA	-1.16749	4.94695	8.34e-59	7.92e-57
NME1	-0.877518	6.11771	1.02e-58	9.66e-57
ZNF862	0.944737	4.91496	2.01e-58	1.88e-56
SH3PXD2A	0.884351	7.6111	2.46e-58	2.28e-56
CHMP2A	-0.887359	4.96452	3.83e-58	3.48e-56
FARSB	-0.768681	7.26395	4.62e-58	4.15e-56
TBC1D2B	0.835282	6.796	7.36e-58	6.52e-56
MAFG	1.00846	5.84811	7.86e-58	6.87e-56
CCNH	-0.837781	5.45181	7.8e-58	6.87e-56
DLX1	-0.942108	4.52282	9.55e-58	8.31e-56
LYST	0.844077	5.78191	9.79e-58	8.47e-56
MYO3A	1.14474	4.39067	1.45e-57	1.25e-55
ID2	-0.933722	7.53779	2.16e-57	1.84e-55
NRGN	-1.01795	4.62684	1.13e-56	9.55e-55
GTPBP4	-0.860246	7.77279	1.52e-56	1.27e-54
GRPEL1	-0.767621	6.06593	2.72e-56	2.26e-54
TFRC	0.689583	7.75538	5.74e-56	4.74e-54
PLAGL1	0.711213	7.52473	7.21e-56	5.92e-54
SNAI2	-1.14277	7.00535	1.23e-55	9.97e-54
BMPR2	0.727589	6.85829	2.08e-55	1.67e-53
CRTC1	0.920244	5.25022	2.12e-55	1.69e-53
SIX1	-0.93408	5.67846	2.54e-55	2.02e-53
SNHG17	-1.16124	6.15743	3.77e-55	2.96e-53
HSPA4	-0.804126	8.63177	6.62e-55	5.11e-53
PAM	0.772001	6.60739	1.15e-54	8.87e-53
DLG5	0.736286	7.31116	1.4e-54	1.07e-52
SACS	0.674275	7.58885	2.36e-54	1.8e-52
SNHG15	-1.32456	6.39003	2.85e-54	2.16e-52
PGK1	-0.672803	8.82895	5.8e-54	4.35e-52
KHNYN	0.799495	6.56782	5.11e-53	3.75e-51
GAS2L3	0.861334	5.17577	6.2e-53	4.53e-51
C11orf31	-0.861157	5.68987	1.02e-52	7.34e-51
POLR1B	-0.671685	6.95489	1.53e-52	1.09e-50
ABCA3	0.993604	5.64084	3.26e-52	2.32e-50
ZDHHC14	1.86676	2.19435	4.04e-52	2.86e-50
LPIN1	0.803694	5.85245	4.3e-52	3.03e-50
ZNF37A	0.858687	6.61936	4.35e-52	3.04e-50
HOXD13	-0.725472	7.00642	4.33e-52	3.04e-50
SNHG11	-1.02433	3.98282	4.93e-52	3.43e-50
ARFGEF3	0.922988	6.02967	5.38e-52	3.72e-50
SLC2A3	-0.84056	5.19433	5.82e-52	3.99e-50
HOTAIRM1	-0.981446	4.77868	6.13e-52	4.18e-50
PIK3R3	-0.808524	5.71524	3.33e-51	2.24e-49
TMEM255A	-1.00512	3.48874	4.76e-51	3.19e-49
PRMT2	0.688404	6.41366	5.96e-51	3.97e-49
CTH	-0.736528	7.27416	7.59e-51	5.03e-49
STOX1	0.96944	3.96545	8.12e-51	5.36e-49
SLC16A1-AS1	-0.91037	4.12331	1.26e-50	8.23e-49
IQCH-AS1	1.09982	3.16619	2e-50	1.29e-48
PARD3B	1.05437	3.67044	2.34e-50	1.49e-48
ZNF503-AS1	-0.87368	4.64578	2.54e-50	1.62e-48
RAB3A	-1.40954	2.35055	5.4e-50	3.41e-48
FLRT3	0.827153	5.45047	6.53e-50	4.11e-48
TFAP4	-0.766369	5.82901	8.29e-50	5.17e-48
DCLK2	1.1257	3.2346	1.17e-49	7.27e-48
ANK2	0.821573	6.57973	1.74e-49	1.07e-47
SNHG8	-0.865339	5.48789	5.46e-49	3.32e-47
PLEKHH1	0.788797	6.26235	6.41e-49	3.88e-47
PAQR5	-0.797311	4.87309	7.53e-49	4.54e-47
IWS1	-0.746216	6.33929	9.52e-49	5.71e-47
PHF2	0.706981	5.87689	2.25e-48	1.33e-46
CDC6	-0.676326	7.61952	3.42e-48	2.01e-46
PTPN3	0.762156	5.7712	5.88e-48	3.41e-46
PCLO	0.766319	5.92159	5.99e-48	3.46e-46
XRCC5	-0.654875	9.14903	6.32e-48	3.65e-46
ADPRHL1	-1.2725	2.46037	6.52e-48	3.74e-46
WDR3	-0.701148	7.48843	6.56e-48	3.75e-46
CMTM3	0.917672	5.18782	7.47e-48	4.25e-46
APEH	-0.887772	6.76917	8.1e-48	4.55e-46
STXBP5	0.756393	5.75897	8.61e-48	4.81e-46
EPB41L4A-AS1	-0.931334	4.988	9.07e-48	5.05e-46
PAN2	0.760432	6.31241	1.05e-47	5.8e-46
ZC3H12C	0.817302	4.68949	1.29e-47	7.12e-46
GOT1	-0.731219	6.75174	1.94e-47	1.07e-45
POU3F2	-0.848289	5.32214	2.31e-47	1.27e-45
SOGA1	1.33778	4.8815	2.53e-47	1.38e-45
PLXNA1	0.870832	7.23395	3.1e-47	1.69e-45
MAF	-0.976338	5.75875	4.63e-47	2.51e-45
HSPA9	-0.713232	9.13394	4.72e-47	2.55e-45
C8orf33	-0.648597	6.78601	9.23e-47	4.97e-45
CCT8	-0.665683	9.03465	9.7e-47	5.2e-45
AK2	-0.625831	8.89924	1.25e-46	6.65e-45
AGPAT3	0.642656	6.81859	1.28e-46	6.78e-45
NOP58	-0.839386	8.10661	1.31e-46	6.93e-45
PDE3B	0.803658	4.6744	1.32e-46	6.97e-45
ZBED8	1.10103	3.93043	1.86e-46	9.7e-45
MGC72080	-1.47507	2.34176	2.44e-46	1.27e-44
SLC4A8	0.912137	3.85946	2.84e-46	1.48e-44
DIP2A	0.672272	7.07067	3.17e-46	1.63e-44
GUSBP11	0.925728	4.52164	3.61e-46	1.85e-44
EIF5	-0.630234	9.50596	4.39e-46	2.24e-44
RGS16	-1.06434	4.23436	5.99e-46	3.04e-44
NDUFAF3	-0.831878	5.96681	6.07e-46	3.07e-44
NKRF	-0.672163	6.93105	6.64e-46	3.35e-44
C21orf2	0.887448	3.93696	9.07e-46	4.56e-44
RFC2	-0.622428	7.19168	2.29e-45	1.14e-43
EIF2B3	-0.864719	4.42693	2.31e-45	1.15e-43
RNF217	0.883514	4.72179	2.44e-45	1.21e-43
HDDC2	-0.740982	6.659	2.6e-45	1.29e-43
CCBE1	-0.953271	3.31909	5.34e-45	2.6e-43
ATF5	0.913975	3.55996	5.46e-45	2.65e-43
SMAP2	-0.662386	6.31639	6.08e-45	2.94e-43
C1QBP	-0.810177	7.69229	1.14e-44	5.47e-43
PARP1	-0.591721	10.6678	1.16e-44	5.55e-43
EXO1	-0.665431	8.25186	1.36e-44	6.51e-43
ZNHIT6	-0.765105	6.53584	1.39e-44	6.64e-43
MYEF2	0.959478	4.98316	1.64e-44	7.74e-43
MCM3AP-AS1	0.836997	4.54819	1.84e-44	8.69e-43
UQCR11	-0.732958	6.20483	2.81e-44	1.31e-42
IGFBP2	-0.745179	5.42669	2.91e-44	1.35e-42
ETNK1	0.697231	6.95886	3.42e-44	1.59e-42
CXorf38	-0.725492	5.71669	3.62e-44	1.68e-42
C1orf95	0.920371	4.52967	4.18e-44	1.93e-42
WDR43	-0.780131	7.88254	5.29e-44	2.43e-42
FBXL17	0.951862	3.434	7.78e-44	3.55e-42
VASH1	0.979197	5.03981	7.86e-44	3.58e-42
MECR	-0.849316	5.88372	8.18e-44	3.71e-42
ATRNL1	1.02031	3.79796	8.96e-44	4.05e-42
TPGS2	-0.673714	7.14492	9.85e-44	4.45e-42
SAMD4B	0.794824	6.84175	1.63e-43	7.33e-42
NRP1	-0.816583	5.04433	2e-43	8.95e-42
CERK	0.671398	6.31379	2.16e-43	9.64e-42
NAB2	-0.789428	4.34873	2.3e-43	1.03e-41
RCAN2	1.0452	3.05093	2.42e-43	1.07e-41
WDR12	-0.680638	6.40973	2.89e-43	1.27e-41
FAM129A	0.749346	5.12695	3.69e-43	1.61e-41
GAPDH	-0.666992	10.9759	4.43e-43	1.93e-41
CELSR2	0.967656	5.6207	6.03e-43	2.62e-41
PDE4B	-1.48008	1.86459	6.38e-43	2.76e-41
OLMALINC	0.831591	4.57367	6.92e-43	2.98e-41
ALAS1	-0.683953	5.72974	8.66e-43	3.71e-41
BRSK2	0.759907	5.11554	8.86e-43	3.79e-41
GPATCH2L	0.637972	6.38091	9.34e-43	3.98e-41
PRELID1	-0.705953	5.79729	9.95e-43	4.23e-41
COX5B	-0.64628	6.55275	1.3e-42	5.48e-41
CYP2U1	1.01731	3.28734	1.49e-42	6.24e-41
ZNF264	0.754624	5.55058	2.08e-42	8.63e-41
EVC	0.756043	5.3221	3.16e-42	1.3e-40
NCOA7	0.730537	5.97295	3.17e-42	1.31e-40
HELZ2	1.0126	5.2453	3.23e-42	1.33e-40
SELENBP1	-0.964179	4.35501	3.68e-42	1.5e-40
ELSPBP1	1.88243	1.15208	6.49e-42	2.64e-40
CYTH2	0.718498	5.71574	8.12e-42	3.27e-40
ANXA1	0.891717	4.44826	9.61e-42	3.87e-40
MARCKSL1	-0.604513	8.26151	1.31e-41	5.26e-40
AHSA2	0.746576	4.8635	1.86e-41	7.42e-40
PURB	0.697609	6.66277	2.84e-41	1.13e-39
CUL4B	-0.576861	8.14247	2.98e-41	1.18e-39
VARS	-0.818485	7.63989	3.25e-41	1.28e-39
RAPGEF3	1.16993	2.82302	3.76e-41	1.48e-39
DEPTOR	-0.974637	3.59383	4.09e-41	1.6e-39
HOXA13	-1.30259	3.74537	4.2e-41	1.63e-39
SEMA3A	-0.862528	3.71294	5.32e-41	2.07e-39
CSDC2	1.06423	2.90314	5.63e-41	2.18e-39
HOXC4	-0.733709	5.68128	1.1e-40	4.25e-39
MRPS31P5	-0.904243	3.9794	1.12e-40	4.31e-39
PFN1	-0.607491	8.43288	2.21e-40	8.4e-39
MDH2	-0.582195	8.30794	2.85e-40	1.08e-38
SSBP3	-0.593772	6.85392	3.09e-40	1.17e-38
SEMA3C	0.77189	5.25478	3.14e-40	1.18e-38
TMEM185B	0.733728	5.70578	3.74e-40	1.4e-38
CC2D1A	0.705017	5.63374	4e-40	1.49e-38
ALDH1A2	-0.672104	6.63567	4.09e-40	1.52e-38
ARID5A	0.878044	4.47635	4.26e-40	1.58e-38
GNG2	-1.39022	3.08913	4.43e-40	1.64e-38
NXT1	-0.776885	4.48846	4.43e-40	1.64e-38
TIMM10	-0.763133	4.60404	5.36e-40	1.98e-38
MCCC2	-0.594148	7.1859	5.58e-40	2.05e-38
BAMBI	-0.994214	4.24408	5.61e-40	2.06e-38
METTL6	-0.67808	5.59311	6.8e-40	2.48e-38
PLTP	-0.892187	5.81313	6.96e-40	2.54e-38
NPM3	-0.913873	6.47878	9.12e-40	3.29e-38
ZNF853	0.90858	3.50469	1.16e-39	4.18e-38
XRCC6	-0.583728	9.24352	1.47e-39	5.28e-38
TMEM126B	-0.838894	5.47826	1.65e-39	5.87e-38
EMILIN2	0.622045	6.63378	1.64e-39	5.87e-38
TAMM41	-0.770169	4.19489	1.91e-39	6.81e-38
PDHB	-0.598175	6.85805	1.94e-39	6.89e-38
NOC3L	-0.633454	7.15922	2.63e-39	9.25e-38
RNF157	0.723986	5.62301	3.17e-39	1.11e-37
PPP1R9A	0.82604	4.02715	3.42e-39	1.2e-37
ULK1	0.77662	5.33306	4.15e-39	1.45e-37
ARHGAP32	0.680021	5.7886	5.54e-39	1.93e-37
UTP6	-0.622473	6.66101	5.73e-39	1.99e-37
RND3	-0.731693	5.62591	5.86e-39	2.03e-37
PRRG4	0.819593	4.00858	6.16e-39	2.13e-37
VSTM4	0.770828	4.57353	6.26e-39	2.16e-37
KCNT2	1.05573	3.15669	7.5e-39	2.56e-37
KARS	-0.558873	7.68233	7.81e-39	2.66e-37
SMOC1	-0.780239	4.53135	8.55e-39	2.89e-37
TMCO3	0.737079	4.98001	1.52e-38	5.1e-37
SAPCD2	0.682239	5.14284	1.59e-38	5.31e-37
IRGQ	0.743743	6.3228	1.7e-38	5.66e-37
AGAP1	0.623151	6.51316	1.72e-38	5.74e-37
PPCDC	-0.823861	5.85868	1.86e-38	6.18e-37
TSR1	-0.570128	6.88792	1.89e-38	6.25e-37
KIRREL	0.664397	6.82212	2.23e-38	7.35e-37
DLX5	-0.967219	3.29836	2.52e-38	8.31e-37
EMP3	0.845446	4.17219	2.88e-38	9.45e-37
ESRRG	-1.04761	3.52099	3.31e-38	1.08e-36
SORD	-0.648149	6.65556	3.4e-38	1.1e-36
PLS3	-0.629416	9.45236	3.43e-38	1.11e-36
PPP1R15B	0.551241	7.64197	6.1e-38	1.97e-36
ALKBH8	-0.776055	5.9621	6.52e-38	2.1e-36
WDR75	-0.688368	6.96768	6.58e-38	2.12e-36
DDX21	-0.692797	9.8574	6.62e-38	2.13e-36
CRACR2B	-1.22824	2.57552	6.67e-38	2.14e-36
SNX5	-0.69166	8.10413	8.19e-38	2.6e-36
CSE1L	-0.624079	9.07657	8.24e-38	2.61e-36
ACHE	1.17465	2.45736	1e-37	3.18e-36
ZNF112	0.951365	3.32414	1.36e-37	4.28e-36
DRAP1	-0.716931	5.58855	1.48e-37	4.63e-36
GBA2	0.684043	5.97726	1.49e-37	4.65e-36
ANP32A	-0.581584	8.42771	1.61e-37	5.04e-36
MTCH2	-0.578284	6.84601	1.67e-37	5.19e-36
CHCHD10	-0.725499	5.28894	1.71e-37	5.3e-36
SERPINF1	-0.630692	5.82754	2.02e-37	6.24e-36
HOXC10	-0.768521	4.50339	2.64e-37	8.09e-36
ABCB6	-0.891665	4.43759	3.08e-37	9.41e-36
IQSEC1	0.627104	6.24169	3.47e-37	1.06e-35
LSM4	-0.610075	7.3183	4.19e-37	1.27e-35
GAS5	-0.702116	8.57499	5.67e-37	1.72e-35
MAP3K10	0.769507	4.55041	6.42e-37	1.94e-35
MTHFD1	-0.545464	8.47378	8.62e-37	2.59e-35
BEND6	1.55754	1.54566	8.83e-37	2.64e-35
PDAP1	-0.574959	6.9547	1.02e-36	3.04e-35
NVL	-0.590523	6.95976	1.2e-36	3.57e-35
THAP9-AS1	-0.94548	7.1179	1.41e-36	4.14e-35
SEC31B	0.714102	5.1927	1.6e-36	4.7e-35
NARS	-0.659464	7.79482	1.62e-36	4.75e-35
C8orf34	-0.908008	3.43595	2.04e-36	5.97e-35
MFSD3	-0.828	5.20828	2.21e-36	6.45e-35
PSME3	-0.546257	7.56934	2.55e-36	7.4e-35
COL6A1	-0.575411	7.31971	2.56e-36	7.43e-35
GRIN2D	0.872454	3.55743	3.11e-36	8.99e-35
MARCKS	-0.756928	6.86246	3.64e-36	1.05e-34
IFI30	-1.04844	4.83429	3.8e-36	1.1e-34
SLC25A1	-0.702534	6.72128	4.01e-36	1.15e-34
GNL3	-0.708341	7.94657	4.32e-36	1.24e-34
SNN	0.771511	3.91279	5.29e-36	1.51e-34
NARS2	-0.695058	5.76014	6.23e-36	1.77e-34
UNG	-0.543845	7.29572	6.27e-36	1.78e-34
PLD6	-0.760023	4.10526	6.37e-36	1.81e-34
C1QTNF6	0.859305	3.34224	7.09e-36	2.01e-34
FAM206A	-0.715643	5.35881	7.16e-36	2.02e-34
LPCAT1	0.608611	6.05762	7.72e-36	2.18e-34
GLRX	-0.86384	3.21709	8.25e-36	2.32e-34
LIG3	-0.600611	6.30542	9.22e-36	2.59e-34
PHF19	0.834946	5.84282	1.05e-35	2.95e-34
TXN	-0.54289	7.86062	1.14e-35	3.17e-34
TMEM177	-0.788848	4.96884	1.14e-35	3.18e-34
FURIN	0.65257	6.30813	1.17e-35	3.24e-34
FLAD1	-0.74668	6.26289	1.23e-35	3.4e-34
SAMD12	1.07082	2.37919	1.27e-35	3.52e-34
EFR3A	0.701337	5.82622	1.31e-35	3.6e-34
DAG1	0.816635	6.69004	1.47e-35	4.02e-34
CBY1	-0.628317	5.82111	1.76e-35	4.82e-34
ANTXR1	0.60577	6.15317	1.99e-35	5.42e-34
HMGA1	-0.569998	8.4856	3.09e-35	8.38e-34
SNU13	-0.62319	6.77002	3.82e-35	1.03e-33
IVNS1ABP	-0.603372	7.0986	4.12e-35	1.1e-33
WIPF1	0.649027	5.70533	4.13e-35	1.1e-33
NEFL	-0.640368	7.05696	4.41e-35	1.18e-33
CRISPLD1	-0.796168	5.45546	5.01e-35	1.34e-33
AGO4	0.626315	5.61615	5.84e-35	1.55e-33
ORC5	-0.642959	6.32312	5.92e-35	1.57e-33
SOCS7	0.708408	5.97658	6.1e-35	1.61e-33
RALGPS1	0.815464	4.14349	6.33e-35	1.67e-33
SLC37A4	-0.916466	6.30083	6.49e-35	1.7e-33
OGT	0.540677	8.78159	6.47e-35	1.7e-33
RAE1	-0.57952	6.41871	6.91e-35	1.81e-33
ASL	-0.842622	4.68794	7.18e-35	1.88e-33
LOC100129917	0.928511	2.90963	8.64e-35	2.25e-33
PRPSAP2	-0.604253	6.3538	1.05e-34	2.72e-33
CMTM4	0.607635	7.22011	1.17e-34	3.03e-33
ZNF330	-0.704094	6.15389	1.23e-34	3.19e-33
RUVBL1	-0.550583	7.6215	1.4e-34	3.6e-33
CACNA1G	1.28652	1.74136	1.52e-34	3.9e-33
LGMN	-0.549401	6.62912	1.7e-34	4.36e-33
NSUN2	-0.587968	7.05377	1.86e-34	4.76e-33
PEBP1	-0.533583	7.65746	1.88e-34	4.79e-33
TEX19	1.32087	1.96312	1.97e-34	5.03e-33
CCDC150	0.89481	5.15053	2.35e-34	5.95e-33
HECTD4	0.711014	7.1495	2.49e-34	6.3e-33
FJX1	0.721483	4.59756	3.23e-34	8.14e-33
KITLG	-0.766647	5.03111	3.26e-34	8.2e-33
IGSF9B	0.922394	3.42625	3.58e-34	8.95e-33
SNRPE	-0.563364	6.84848	4.27e-34	1.06e-32
PA2G4	-0.656116	8.84584	4.74e-34	1.18e-32
ANKS6	0.591159	6.76041	5e-34	1.24e-32
SLC1A3	0.614566	6.07434	5.21e-34	1.29e-32
GAL	-0.712865	5.25192	6.9e-34	1.71e-32
YTHDF2	-0.536892	7.7642	7.44e-34	1.84e-32
GPATCH4	-0.55937	6.63121	8.27e-34	2.04e-32
DISP1	0.784272	3.87187	8.54e-34	2.1e-32
TMEM44	0.774052	4.0962	8.64e-34	2.12e-32
CXXC4	-0.975929	3.06827	9e-34	2.2e-32
NCL	-0.62491	10.6342	9.29e-34	2.27e-32
HEXIM1	0.661892	4.96636	1.24e-33	3.01e-32
CDR2L	0.661732	5.64616	1.35e-33	3.25e-32
CDK19	0.635787	5.47438	1.77e-33	4.25e-32
COQ3	-0.797305	4.89582	2.05e-33	4.9e-32
ECI2	-0.590027	6.00872	2.2e-33	5.25e-32
KLF9	-0.585225	6.28232	2.51e-33	6.01e-32
PPP1R3F	1.18513	1.9115	2.59e-33	6.17e-32
FOSL2	0.979285	3.15857	2.6e-33	6.19e-32
INSR	0.731634	6.25952	2.78e-33	6.61e-32
YBX1	-0.818731	10.0254	2.8e-33	6.65e-32
KIF5C	0.552315	6.52772	2.84e-33	6.73e-32
LINC00909	0.720867	4.08805	3.23e-33	7.63e-32
PREP	-0.558271	6.32789	3.39e-33	8e-32
MRPL21	-0.742833	5.58783	3.98e-33	9.33e-32
INHBE	0.713127	4.21749	4.51e-33	1.06e-31
ATXN1L	0.629081	5.89235	4.81e-33	1.12e-31
FOXA3	1.01523	2.64878	4.91e-33	1.15e-31
EIF4EBP1	-0.57591	7.52056	5.18e-33	1.21e-31
MAST2	0.698417	5.92837	5.59e-33	1.3e-31
C20orf96	-0.715549	4.27736	5.85e-33	1.36e-31
DGKD	0.683584	6.63104	5.93e-33	1.37e-31
PDCD2L	-0.668334	4.93679	6.03e-33	1.39e-31
MXI1	-0.655685	6.32546	6.13e-33	1.41e-31
NAT10	-0.567068	7.31417	6.13e-33	1.41e-31
HIPK2	0.589247	8.13088	6.36e-33	1.46e-31
ZNF780B	0.703098	4.26834	6.6e-33	1.51e-31
DOK6	0.872277	3.0121	7.63e-33	1.74e-31
YWHAB	-0.517866	8.50985	7.68e-33	1.75e-31
MRPL46	-0.664945	4.63163	7.73e-33	1.76e-31
MRPS9	-0.665131	6.05829	7.76e-33	1.76e-31
ARHGEF10L	1.03773	3.65687	8.5e-33	1.93e-31
ATP5F1	-0.545143	7.93374	8.53e-33	1.93e-31
MARK4	0.649535	5.45215	1.22e-32	2.74e-31
SRM	-0.812188	7.30909	1.38e-32	3.1e-31
PRDM11	1.07988	3.14669	1.41e-32	3.17e-31
ATF3	0.522338	8.08807	1.43e-32	3.2e-31
LAPTM4B	-0.513084	8.1276	1.76e-32	3.92e-31
MRM1	-0.826138	3.59486	1.86e-32	4.14e-31
CMBL	-0.687712	4.94355	1.89e-32	4.19e-31
SPDYC	-1.07499	2.91532	2.06e-32	4.57e-31
RAB5B	0.55058	6.28413	2.06e-32	4.57e-31
ZKSCAN1	0.542159	7.06121	2.09e-32	4.62e-31
KLF11	0.606903	5.55249	2.19e-32	4.83e-31
COL9A3	-1.07674	3.05732	2.32e-32	5.12e-31
RRP8	-0.637174	5.01599	2.4e-32	5.29e-31
ZSWIM8	0.653042	5.57252	2.7e-32	5.94e-31
BNC1	1.63062	0.960388	2.77e-32	6.07e-31
SHMT2	-0.645199	8.9117	2.78e-32	6.1e-31
ENOPH1	-0.68403	6.25106	2.89e-32	6.33e-31
DENND1C	-1.2396	2.19319	3.14e-32	6.85e-31
PARP6	0.570885	6.2286	3.19e-32	6.96e-31
ARSB	0.695282	4.6526	3.77e-32	8.2e-31
ATIC	-0.504736	7.82899	3.88e-32	8.42e-31
ETV1	-1.40179	1.70144	3.97e-32	8.6e-31
TFB1M	-0.638393	5.4287	4.48e-32	9.69e-31
PRPF19	-0.578116	8.28322	4.52e-32	9.77e-31
PPP1R14A	-1.11589	2.89067	4.64e-32	1e-30
TPI1	-0.654977	9.37683	6.21e-32	1.33e-30
CBR1	-0.573673	5.96937	6.63e-32	1.42e-30
PCNT	0.543002	7.52932	7.24e-32	1.54e-30
YJEFN3	1.21141	2.65628	8.64e-32	1.84e-30
RWDD2B	-0.605038	5.37475	8.72e-32	1.85e-30
MCM6	-0.504108	8.06748	8.99e-32	1.91e-30
MAVS	0.761412	7.60198	9.54e-32	2.02e-30
DDX10	-0.667828	6.49475	9.88e-32	2.09e-30
ZIC2	-0.60623	5.88867	1.08e-31	2.29e-30
PINX1	-0.753581	4.66563	1.14e-31	2.41e-30
MRPS10	-0.624113	6.19421	1.21e-31	2.54e-30
SNRPC	-0.548235	6.8154	1.25e-31	2.62e-30
LOXL4	0.825933	3.25916	1.28e-31	2.67e-30
SEPT6	-0.545126	7.43735	1.37e-31	2.86e-30
SYT11	0.993915	2.45174	1.38e-31	2.87e-30
RFX3	0.697483	4.1996	1.53e-31	3.18e-30
BRCA2	0.562107	7.10005	1.62e-31	3.36e-30
DIABLO	-0.551616	6.15426	1.93e-31	3.99e-30
LPIN3	0.761611	3.89464	1.99e-31	4.1e-30
PARK7	-0.523661	7.19551	2.52e-31	5.18e-30
PTPN4	0.679223	5.57515	2.57e-31	5.26e-30
DDX3X	-0.539912	9.30931	2.63e-31	5.4e-30
PSPC1	-0.569157	6.01675	2.67e-31	5.47e-30
WDR61	-0.590626	5.514	2.72e-31	5.56e-30
POLR3C	-0.538557	6.56417	2.78e-31	5.67e-30
CHCHD4	-0.64141	5.32636	2.89e-31	5.88e-30
TBC1D9	0.600723	6.09566	2.92e-31	5.93e-30
CLEC16A	0.661209	5.81054	3.1e-31	6.29e-30
RAB31	0.51468	6.93504	3.25e-31	6.58e-30
PES1	-0.581334	7.05526	3.43e-31	6.92e-30
PSMD8	-0.515808	7.3182	3.79e-31	7.65e-30
APTX	-0.625025	5.828	3.87e-31	7.8e-30
SDE2	-0.556376	7.50936	4.44e-31	8.92e-30
FAM84B	-0.619013	5.09211	4.51e-31	9.07e-30
XPO4	-0.552482	6.72438	4.78e-31	9.58e-30
SIRPA	0.775493	4.34592	4.93e-31	9.87e-30
PGRMC1	-0.545926	8.33779	5e-31	1e-29
RCBTB2	0.872284	2.94107	5.31e-31	1.06e-29
NR1H3	-0.905316	3.41829	5.53e-31	1.1e-29
CELSR3	0.80798	5.89156	5.64e-31	1.12e-29
MYB	-0.85442	3.52381	5.82e-31	1.16e-29
NXF1	0.621131	6.41239	7.66e-31	1.52e-29
OCLN	0.651723	5.77273	7.9e-31	1.56e-29
GPX4	-0.525029	8.05948	8.02e-31	1.58e-29
PGF	-0.803408	3.16503	8.6e-31	1.7e-29
AKIRIN2	-0.621844	6.31235	9.54e-31	1.87e-29
FBL	-0.576263	8.54193	1.03e-30	2.01e-29
MXD4	0.542336	6.27787	1.03e-30	2.01e-29
UBE2E1	-0.689772	7.15748	1.11e-30	2.16e-29
DCUN1D5	-0.690654	6.98116	1.11e-30	2.17e-29
MRPL17	-0.565562	5.82967	1.16e-30	2.26e-29
PRDX6	-0.498283	8.42218	1.21e-30	2.34e-29
ZC3HAV1	0.575022	6.05939	1.21e-30	2.34e-29
ACSS1	-0.672521	5.21843	1.24e-30	2.39e-29
KIF13B	0.764792	4.38483	1.3e-30	2.51e-29
NT5C	-0.750477	4.69595	1.33e-30	2.56e-29
METTL22	-0.702696	4.28736	1.36e-30	2.62e-29
CCDC102A	0.83143	3.66491	1.51e-30	2.9e-29
KMT2B	0.644205	6.43508	1.54e-30	2.94e-29
TTC27	-0.586005	5.61909	1.74e-30	3.32e-29
ZNF514	0.62152	4.79644	1.75e-30	3.34e-29
NIPSNAP1	-0.540871	6.89334	1.79e-30	3.41e-29
SAE1	-0.504326	8.36072	2.23e-30	4.22e-29
PWP1	-0.587519	6.58532	2.26e-30	4.27e-29
GCSH	-0.761189	5.64976	2.57e-30	4.85e-29
PHACTR2	0.528288	6.46394	3.03e-30	5.72e-29
MRPS23	-0.564883	5.75805	3.14e-30	5.9e-29
DDX18	-0.524757	7.44719	3.67e-30	6.89e-29
RSL1D1	-0.619361	8.54631	4.34e-30	8.12e-29
PRDX4	-0.557396	7.32936	4.33e-30	8.12e-29
VPS72	-0.534469	6.22375	4.78e-30	8.92e-29
SIPA1L3	0.716572	5.31687	5.02e-30	9.36e-29
ARL4C	0.57214	5.71235	5.41e-30	1.01e-28
TEF	0.817603	4.2643	5.84e-30	1.09e-28
SLC7A6	0.579046	6.66589	6.25e-30	1.15e-28
PRDM15	0.695131	4.40248	6.39e-30	1.18e-28
MRPL3	-0.587939	7.57055	6.49e-30	1.2e-28
PCYT1B	0.820482	3.97494	7.36e-30	1.35e-28
TUBB6	0.595353	5.77417	7.8e-30	1.43e-28
EMILIN3	0.930032	4.61973	8.76e-30	1.6e-28
TRAPPC10	0.535525	6.5721	9.68e-30	1.76e-28
SDHB	-0.563335	6.49139	1.02e-29	1.86e-28
PSKH1	0.838277	5.8957	1.02e-29	1.86e-28
ARL10	0.749653	4.37556	1.04e-29	1.9e-28
CLOCK	0.588569	5.73789	1.1e-29	1.99e-28
ZNF280C	-0.544104	6.45521	1.12e-29	2.04e-28
TP53INP1	0.670062	4.11316	1.15e-29	2.08e-28
NDUFS8	-0.700436	6.11442	1.16e-29	2.09e-28
ARNTL	-0.805387	4.07023	1.2e-29	2.17e-28
SLC22A11	-3.17282	-0.562372	1.25e-29	2.25e-28
EBF2	-1.43411	1.18954	1.26e-29	2.26e-28
METTL7A	-0.807622	3.47664	1.81e-29	3.24e-28
PACS2	0.616352	6.25084	1.83e-29	3.27e-28
FGD5-AS1	0.572113	6.55101	1.99e-29	3.54e-28
CAND2	0.672362	5.73062	2.03e-29	3.62e-28
AHCYL1	-0.496353	8.09286	2.14e-29	3.8e-28
PAICS	-0.561524	9.60532	2.28e-29	4.06e-28
LINC01126	1.05392	2.04723	2.3e-29	4.08e-28
CDK4	-0.594726	8.04619	2.33e-29	4.13e-28
UCHL5	-0.792984	7.67341	2.77e-29	4.9e-28
CTSC	-0.534153	6.28715	3.63e-29	6.38e-28
MKL2	0.564345	5.75093	3.74e-29	6.57e-28
PSMB2	-0.49942	7.2357	3.93e-29	6.89e-28
B4GALT5	0.564344	5.66852	3.94e-29	6.9e-28
C16orf45	1.01295	2.35722	4.41e-29	7.69e-28
EIF4A2	0.552391	7.93152	4.65e-29	8.09e-28
HDGF	-0.489789	8.95183	4.8e-29	8.33e-28
CCT4	-0.481266	9.48143	4.84e-29	8.4e-28
IPO11	-0.594983	6.02665	4.95e-29	8.58e-28
CD2BP2	0.535681	6.82525	5.03e-29	8.71e-28
AHNAK	0.664533	7.55319	5.64e-29	9.75e-28
DBP	-1.07979	2.26527	6.09e-29	1.05e-27
LAP3	-0.543068	6.28803	6.12e-29	1.06e-27
LDLR	0.743922	5.09885	6.53e-29	1.12e-27
EXOSC9	-0.557301	6.2675	7.06e-29	1.21e-27
CC2D1B	0.641827	5.38649	9.09e-29	1.56e-27
TMEM38A	1.15983	2.41646	9.12e-29	1.56e-27
MRPL40	-0.576564	5.26852	9.63e-29	1.65e-27
MRPL2	-0.604837	5.88929	9.87e-29	1.69e-27
CD82	-1.12457	1.79687	1e-28	1.71e-27
NUTF2	-0.527293	6.6825	1.15e-28	1.96e-27
TMEM141	-0.95892	5.10241	1.35e-28	2.29e-27
APLN	-1.0832	1.93582	1.35e-28	2.29e-27
PARL	-0.623795	4.79649	1.56e-28	2.65e-27
ING5	0.595733	5.15101	1.78e-28	3.01e-27
GHITM	-0.500444	8.06533	1.91e-28	3.23e-27
GRIP2	0.868175	2.86029	1.91e-28	3.23e-27
TRA2A	-0.642052	6.73857	2.07e-28	3.5e-27
RAB15	0.590515	5.23174	2.08e-28	3.51e-27
DDX42	-0.485483	7.5019	2.16e-28	3.64e-27
ZMYND8	-0.552336	5.69622	2.36e-28	3.95e-27
PSMG3-AS1	0.732802	3.65157	2.35e-28	3.95e-27
FAM98A	-0.517438	6.54825	2.38e-28	3.99e-27
MRPL30	-0.556806	6.94015	2.53e-28	4.23e-27
RPL10A	-0.471189	9.6744	2.54e-28	4.24e-27
TRAPPC12	0.63278	4.5845	2.84e-28	4.73e-27
RIMS3	0.599637	4.94299	3.09e-28	5.14e-27
CNBP	-0.519894	8.94593	3.09e-28	5.14e-27
XKR8	1.14326	1.97504	3.25e-28	5.4e-27
HLA-C	-0.500455	7.82178	3.43e-28	5.7e-27
DPP9	0.681931	5.55541	3.5e-28	5.8e-27
TBC1D9B	0.635369	7.98672	3.5e-28	5.8e-27
TXNRD1	-0.498747	7.64929	3.66e-28	6.05e-27
MAGOHB	-0.811557	5.14668	4.11e-28	6.79e-27
CDC25A	-0.466307	7.83256	4.91e-28	8.08e-27
SRSF7	-0.475263	7.42154	5.31e-28	8.68e-27
MYC	-0.492998	8.04993	5.54e-28	9.05e-27
SLC6A6	-0.595982	5.42593	6.14e-28	9.98e-27
RXRG	-1.29593	1.26183	6.21e-28	1.01e-26
DUSP1	0.520319	6.1311	6.75e-28	1.09e-26
TESK1	0.69342	3.9865	6.73e-28	1.09e-26
ACP1	-0.609205	7.12903	6.96e-28	1.13e-26
EBPL	-0.579422	5.13676	7.37e-28	1.19e-26
MXD1	0.711796	3.97442	7.68e-28	1.24e-26
GART	-0.461824	9.04172	7.82e-28	1.26e-26
SPATA2L	0.786066	4.37266	8.61e-28	1.38e-26
GLA	-0.615887	6.52844	8.73e-28	1.4e-26
PLCD1	-0.84617	3.11683	9.17e-28	1.47e-26
RCL1	-0.590892	5.26067	9.14e-28	1.47e-26
ATPIF1	-0.671761	6.99336	9.58e-28	1.53e-26
ANKRD29	0.869615	3.05886	1.03e-27	1.65e-26
PARP11	-0.596465	5.09918	1.08e-27	1.72e-26
NUP88	-0.549471	6.29817	1.09e-27	1.73e-26
CDA	-1.12097	1.83523	1.09e-27	1.74e-26
ERH	-0.507548	6.94512	1.1e-27	1.74e-26
NDUFS2	-0.501759	7.11929	1.14e-27	1.81e-26
GDAP1	-0.719367	4.82534	1.17e-27	1.85e-26
GLDC	-0.592719	5.20441	1.19e-27	1.89e-26
ZNF783	0.593538	5.65742	1.22e-27	1.93e-26
IFNLR1	0.703019	4.63395	1.23e-27	1.94e-26
RPP38	-0.598488	4.99986	1.24e-27	1.95e-26
FSTL3	0.800204	3.42987	1.24e-27	1.95e-26
ANAPC13	-0.574109	5.56087	1.29e-27	2.04e-26
FH	-0.494848	6.57424	1.35e-27	2.12e-26
MRPL4	-0.533612	6.21765	1.35e-27	2.12e-26
USE1	-0.927319	3.82138	1.37e-27	2.15e-26
CDH24	0.668146	3.98123	1.44e-27	2.26e-26
NHP2	-0.500122	7.11854	1.68e-27	2.62e-26
SLC7A8	-0.734134	4.19248	1.69e-27	2.64e-26
RAD23A	-0.559275	7.6779	1.91e-27	2.97e-26
MECP2	0.509933	7.16669	2.04e-27	3.16e-26
DHRS12	0.758438	3.18381	2.1e-27	3.25e-26
ACAP3	0.63095	5.17668	2.16e-27	3.35e-26
NTMT1	-0.688639	4.88124	2.21e-27	3.42e-26
NIFK	-0.669074	6.3687	2.27e-27	3.51e-26
ISL1	-0.803203	3.99295	2.37e-27	3.66e-26
STRAP	-0.50662	8.23208	2.49e-27	3.83e-26
COPS7A	-0.569834	5.89378	2.53e-27	3.89e-26
NDUFAB1	-0.61687	5.98195	2.57e-27	3.95e-26
ATN1	0.571827	6.6265	2.59e-27	3.97e-26
EPRS	-0.488261	9.61358	3.4e-27	5.2e-26
TRIO	0.586595	7.06262	3.67e-27	5.6e-26
SARDH	-0.979028	2.13915	3.86e-27	5.88e-26
HECTD1	0.49456	7.82453	3.94e-27	5.99e-26
CUX1	0.514739	6.85709	3.95e-27	6e-26
MYOM2	-0.934974	2.74446	4.06e-27	6.16e-26
RAD18	-0.538083	5.94878	4.1e-27	6.22e-26
ARHGEF2	0.506651	6.99514	4.17e-27	6.31e-26
NEIL1	0.778454	3.30201	4.25e-27	6.42e-26
MTCL1	0.657728	4.97077	4.26e-27	6.43e-26
KLHL3	0.927162	2.42826	5.29e-27	7.96e-26
PPP1R14B	-0.499255	6.48859	5.44e-27	8.19e-26
CDK6	-0.456301	8.17415	5.56e-27	8.36e-26
TM9SF1	0.606978	5.63824	5.93e-27	8.89e-26
SRXN1	0.51114	6.00518	6.48e-27	9.68e-26
SNTA1	-0.704597	5.13233	6.74e-27	1.01e-25
DOT1L	0.479739	6.89346	6.87e-27	1.02e-25
RPP40	-0.933146	3.78635	7.15e-27	1.06e-25
LAS1L	-0.500958	6.97392	7.1e-27	1.06e-25
MTPAP	-0.52132	6.22303	7.2e-27	1.07e-25
TNK2	0.742276	5.32234	7.59e-27	1.12e-25
SPCS1	-0.555769	6.30383	7.65e-27	1.13e-25
DGUOK	-0.595488	5.20313	8.21e-27	1.21e-25
RENBP	-0.883314	2.55576	8.32e-27	1.22e-25
C11orf96	0.999076	2.89132	8.93e-27	1.31e-25
RPE	-0.561573	6.08657	8.98e-27	1.32e-25
PRPS1	-0.464048	7.76913	9.22e-27	1.35e-25
DUSP11	-0.66877	5.01497	9.92e-27	1.45e-25
TMEM246	0.560861	5.62876	1.04e-26	1.51e-25
MRPL39	-0.548594	6.09179	1.11e-26	1.62e-25
ZW10	-0.524856	6.13528	1.12e-26	1.63e-25
CYCS	-0.620509	7.95405	1.23e-26	1.78e-25
CEBPZ	-0.623487	7.14383	1.25e-26	1.81e-25
TAF1A	-0.724528	4.63882	1.42e-26	2.06e-25
COPS3	-0.557514	7.31966	1.51e-26	2.17e-25
SF3A3	-0.490847	7.66221	1.64e-26	2.36e-25
ZDHHC1	1.02392	2.55274	1.65e-26	2.37e-25
PSMG4	-0.671394	4.22405	1.68e-26	2.41e-25
DDX17	0.447661	9.50666	1.73e-26	2.48e-25
AEN	-0.620537	6.70295	1.74e-26	2.49e-25
REEP3	0.56078	6.1419	2.01e-26	2.87e-25
TOMM5	-0.560507	6.0809	2.4e-26	3.43e-25
AIFM1	-0.483898	7.1609	2.42e-26	3.45e-25
AGO2	0.629646	5.92346	2.78e-26	3.95e-25
TALDO1	-0.493379	7.29096	3.09e-26	4.38e-25
STEAP3	0.547564	5.74766	3.08e-26	4.38e-25
CTBP1-AS2	0.605572	4.69479	3.3e-26	4.68e-25
MIPEP	-0.659061	4.49888	3.7e-26	5.22e-25
HADHA	-0.459292	8.17556	3.84e-26	5.39e-25
NCOA5	0.531208	5.92871	4.01e-26	5.64e-25
TIMM50	-0.532603	6.40806	4.03e-26	5.66e-25
MITD1	-0.746218	4.07755	4.06e-26	5.69e-25
ETFA	-0.527339	7.73744	4.59e-26	6.42e-25
LPGAT1	0.456603	7.60534	4.6e-26	6.43e-25
FAM210A	-0.611726	4.85922	4.9e-26	6.84e-25
MAPRE2	-0.509246	7.063	5.25e-26	7.32e-25
SCN8A	0.699171	4.35748	5.36e-26	7.46e-25
NOL11	-0.517258	7.16141	6.3e-26	8.75e-25
SFXN1	-0.452038	7.68174	6.64e-26	9.2e-25
CD63	-0.489368	6.86282	6.93e-26	9.59e-25
HSPB8	0.533512	5.83108	7.53e-26	1.04e-24
LOC100289495	0.967863	2.20016	7.58e-26	1.04e-24
MEIS2	-0.608944	5.03817	7.87e-26	1.08e-24
CD99	-0.539877	6.75405	8.22e-26	1.13e-24
RBM3	-0.48903	7.939	8.95e-26	1.23e-24
ZNF652	0.550051	6.1698	9.78e-26	1.34e-24
SLC35B1	-0.543081	5.34434	1.01e-25	1.38e-24
RPRD1B	-0.474553	6.54477	1.02e-25	1.39e-24
CCDC43	-0.589822	6.02379	1.06e-25	1.45e-24
HSF4	0.979634	2.15772	1.12e-25	1.52e-24
ANKRD52	0.542983	6.68463	1.15e-25	1.56e-24
CYP26A1	-1.01122	2.1191	1.15e-25	1.57e-24
PDHA1	-0.471196	7.13383	1.27e-25	1.72e-24
HS3ST3B1	-0.594198	4.57334	1.32e-25	1.78e-24
NUP155	-0.548781	7.77439	1.35e-25	1.82e-24
STOML2	-0.607362	7.71364	1.39e-25	1.88e-24
ZMYND11	0.642128	5.68999	1.49e-25	2e-24
NFXL1	-0.571123	5.56204	1.49e-25	2e-24
ARID2	0.534233	6.30169	1.73e-25	2.32e-24
ZNF192P1	-0.854522	2.57851	1.84e-25	2.47e-24
ZNF185	-0.794179	3.16475	1.88e-25	2.52e-24
NUP93	-0.539363	7.16373	2.24e-25	3e-24
MAST4	0.661761	4.12289	2.26e-25	3.02e-24
SET	-0.542821	9.97629	2.26e-25	3.02e-24
FOXM1	0.535112	7.41068	2.39e-25	3.18e-24
RUFY1	0.563877	5.20412	2.52e-25	3.36e-24
TOMM22	-0.48526	6.40194	3.01e-25	4e-24
CCND1	-0.510764	6.61155	3.07e-25	4.07e-24
CDK5	-0.630607	4.50393	3.09e-25	4.09e-24
ADSL	-0.479992	7.04192	3.16e-25	4.18e-24
EMC8	-0.530689	5.80124	3.19e-25	4.22e-24
TXNDC17	-0.694426	4.74347	3.31e-25	4.37e-24
ZNF713	0.66635	3.7334	3.86e-25	5.08e-24
C16orf13	-0.779419	4.9238	4.19e-25	5.49e-24
XK	0.707983	3.67638	4.35e-25	5.7e-24
QDPR	-0.689116	4.86593	4.39e-25	5.75e-24
ZBTB47	0.744017	4.19282	4.43e-25	5.79e-24
ABHD14B	-0.618788	6.2345	4.68e-25	6.11e-24
GNA12	0.609034	5.68549	4.96e-25	6.46e-24
SLC38A10	0.521212	5.87669	5.15e-25	6.7e-24
MICAL3	0.550977	6.63026	5.62e-25	7.3e-24
RAPGEF1	0.587147	7.13404	5.79e-25	7.51e-24
SKI	0.478983	6.92816	6.31e-25	8.15e-24
FAM120AOS	-0.651927	5.67387	6.89e-25	8.9e-24
PPDPF	-0.570985	6.74172	8.26e-25	1.06e-23
PTMS	-0.469676	7.03388	9.14e-25	1.18e-23
ERV3-1	1.03023	2.2197	1.02e-24	1.31e-23
TOMM6	-0.479304	6.28407	1.06e-24	1.36e-23
MAPKAPK5-AS1	-0.672086	4.84663	1.15e-24	1.47e-23
HNRNPC	-0.556148	9.95514	1.34e-24	1.71e-23
OBFC1	-0.618045	4.37619	1.38e-24	1.76e-23
CALM1	-0.436981	7.72259	1.49e-24	1.9e-23
GPD1L	-0.532192	5.82553	1.55e-24	1.96e-23
LOC284023	0.658431	3.52328	1.65e-24	2.08e-23
DHRS3	-0.598004	4.08077	1.69e-24	2.14e-23
BCHE	0.726344	3.38967	1.72e-24	2.17e-23
UQCRC2	-0.450309	7.56378	1.82e-24	2.3e-23
TWISTNB	-0.576513	6.5767	1.97e-24	2.48e-23
SUB1	-0.632758	7.34476	2.03e-24	2.55e-23
USP39	-0.493223	6.75593	2.11e-24	2.64e-23
COX5A	-0.459223	7.31957	2.2e-24	2.76e-23
NDUFS7	-0.702836	5.50635	2.21e-24	2.77e-23
DYNC1LI1	-0.563277	6.56654	2.3e-24	2.87e-23
CHCHD2	-0.52511	7.96112	2.38e-24	2.98e-23
ZNF605	0.745945	4.19612	2.45e-24	3.06e-23
TXNL4B	-0.618023	5.25346	2.56e-24	3.19e-23
DOCK8	0.691418	3.4082	2.73e-24	3.39e-23
CPSF3	-0.485724	7.09131	2.74e-24	3.41e-23
PSMG1	-0.639293	7.20137	2.88e-24	3.58e-23
ATP5L	-0.512125	6.7399	2.9e-24	3.6e-23
SOD1	-0.464123	8.21416	3.06e-24	3.79e-23
PSMD11	-0.461051	7.43023	3.17e-24	3.93e-23
MRPL20	-0.558934	5.49397	3.23e-24	3.99e-23
DHODH	-0.725992	4.21677	3.26e-24	4.02e-23
SMCR8	0.587717	5.8812	3.42e-24	4.22e-23
B9D1	-0.605542	5.05834	3.45e-24	4.24e-23
SIM2	0.539916	5.25377	3.49e-24	4.29e-23
DAPK3	0.537971	5.09126	3.59e-24	4.4e-23
NEXN	-0.914284	3.36995	3.63e-24	4.45e-23
EAPP	-0.617946	5.05002	3.66e-24	4.49e-23
CCDC124	-0.672258	6.4898	3.83e-24	4.68e-23
KCTD19	0.803426	3.26102	3.88e-24	4.74e-23
WWOX	0.5737	4.98067	3.93e-24	4.81e-23
SPICE1	-0.648823	5.26001	3.94e-24	4.82e-23
LOC100130691	0.890008	2.61108	4.09e-24	4.98e-23
EDEM1	0.507586	6.51002	4.48e-24	5.46e-23
CDR2	-0.507984	5.59152	4.69e-24	5.71e-23
ANKRD11	0.474741	8.31833	4.87e-24	5.92e-23
TTYH3	0.47109	6.89399	4.96e-24	6.03e-23
ANKRD18B	0.596238	4.15929	5.64e-24	6.84e-23
DDX1	-0.48011	7.87537	6.19e-24	7.5e-23
ECHS1	-0.549316	7.24849	6.25e-24	7.56e-23
CREB5	0.492276	7.03941	6.37e-24	7.71e-23
SNTB2	0.496352	6.1259	6.49e-24	7.84e-23
GPAT4	0.448146	6.92466	6.78e-24	8.18e-23
COMP	-1.12832	2.37548	7.08e-24	8.54e-23
JMJD1C	0.542188	7.00107	7.09e-24	8.55e-23
HOXB9	-0.46903	7.02325	7.64e-24	9.19e-23
ALKBH3	-0.533965	5.55828	7.9e-24	9.5e-23
DCPS	-0.639027	4.72409	8.65e-24	1.04e-22
TNFAIP1	0.572011	5.70615	8.96e-24	1.07e-22
WARS2	-0.563552	5.57162	1.05e-23	1.26e-22
DMXL1	0.465662	6.29883	1.12e-23	1.34e-22
CNOT10	-0.497321	6.92272	1.24e-23	1.48e-22
TIGD4	0.991705	2.11211	1.3e-23	1.55e-22
ZDHHC21	0.68347	4.31534	1.45e-23	1.73e-22
VPS54	0.525548	5.96951	1.46e-23	1.74e-22
WDR36	-0.456701	6.85733	1.55e-23	1.84e-22
PSMD14	-0.4818	6.82748	1.69e-23	2e-22
SLC16A9	0.614474	4.33423	1.77e-23	2.1e-22
INO80D	0.557728	5.57184	1.79e-23	2.11e-22
KRBA1	0.785336	5.30314	1.87e-23	2.22e-22
KAT7	-0.459095	6.89799	2.14e-23	2.53e-22
COL4A5	0.557854	5.38227	2.16e-23	2.54e-22
LOC100506127	0.549036	4.64553	2.33e-23	2.74e-22
DDX19B	-0.612076	4.58949	2.34e-23	2.76e-22
TMEM128	-0.634689	4.82005	2.42e-23	2.85e-22
PIM1	-0.526127	4.98411	2.83e-23	3.32e-22
ATP11A	0.631874	6.2316	3.15e-23	3.69e-22
ARPC2	-0.483117	7.36188	3.15e-23	3.69e-22
KHSRP	-0.427471	9.1305	3.35e-23	3.92e-22
RFC3	-0.464377	7.03777	3.38e-23	3.96e-22
IGDCC4	0.566956	5.05328	3.39e-23	3.96e-22
NAA10	-0.469923	6.99157	3.56e-23	4.15e-22
COX18	-0.601432	4.82743	3.83e-23	4.46e-22
MCM4	-0.437039	9.31612	3.86e-23	4.5e-22
ZEB2	0.525053	5.96942	3.96e-23	4.6e-22
SIGMAR1	-0.418951	8.14044	3.97e-23	4.61e-22
ATP5G3	-0.472791	7.37235	4.03e-23	4.68e-22
CBX6	0.513123	7.14065	4.2e-23	4.86e-22
UBE2H	-0.462839	6.90354	4.37e-23	5.05e-22
KIAA1549	0.535973	6.22684	4.49e-23	5.19e-22
NIN	0.444777	7.22924	4.64e-23	5.36e-22
HSP90AB1	-0.433931	10.6613	4.71e-23	5.44e-22
ZNF195	-0.589123	5.47665	4.87e-23	5.61e-22
POLB	-0.550197	5.0636	5.06e-23	5.83e-22
GJC1	0.449096	6.68776	5.08e-23	5.85e-22
BCL11A	-0.604561	4.31994	5.35e-23	6.14e-22
TPM3	-0.459509	8.12601	5.86e-23	6.72e-22
OSBPL6	-0.468057	6.21374	5.94e-23	6.81e-22
PSMA7	-0.550382	7.16775	6.55e-23	7.5e-22
YDJC	-0.544188	6.00311	6.77e-23	7.74e-22
APTR	-0.597324	4.70543	6.98e-23	7.97e-22
USP40	0.492392	5.76542	7.41e-23	8.44e-22
GNA11	0.465566	6.11179	7.74e-23	8.81e-22
RNASET2	-0.534347	4.99694	7.78e-23	8.85e-22
C12orf66	-0.605209	4.07765	8.09e-23	9.2e-22
DLX6	-0.84645	2.79726	8.12e-23	9.22e-22
TRAPPC2L	-0.630054	4.3126	8.17e-23	9.27e-22
DDX46	-0.51536	7.61561	8.19e-23	9.28e-22
FBXO9	0.492982	5.61304	8.38e-23	9.49e-22
LOC100128398	1.03751	1.717	8.43e-23	9.54e-22
CCDC117	0.501226	6.88079	8.8e-23	9.94e-22
EDEM3	0.507271	6.82941	8.93e-23	1.01e-21
MARCH8	0.502397	5.49285	9.36e-23	1.05e-21
CRABP2	-0.465763	6.37408	9.82e-23	1.1e-21
SHMT1	-0.475345	6.02269	1.25e-22	1.4e-21
LRPPRC	-0.418428	8.62964	1.25e-22	1.4e-21
SFMBT1	0.51555	5.23211	1.26e-22	1.41e-21
MKI67	0.477776	8.73776	1.41e-22	1.58e-21
HFM1	0.658235	4.12134	1.51e-22	1.69e-21
NDUFA11	-0.648372	6.35159	1.54e-22	1.72e-21
POU4F1	0.585071	6.68618	1.59e-22	1.78e-21
RPL19	-0.413591	9.97273	1.7e-22	1.9e-21
TRIM56	0.635641	4.09139	1.8e-22	2e-21
ALDH9A1	-0.4568	7.30076	1.81e-22	2.02e-21
MYOF	-0.714334	3.18334	1.85e-22	2.06e-21
SLC26A2	0.43511	6.66307	1.91e-22	2.12e-21
MGLL	-0.881896	2.53351	2.09e-22	2.32e-21
AVPI1	-0.615411	3.7504	2.3e-22	2.55e-21
UNKL	0.550476	4.52902	2.34e-22	2.59e-21
WT1-AS	1.15836	1.37816	2.35e-22	2.6e-21
PANK2	-0.521502	5.35439	2.48e-22	2.73e-21
TIMM44	-0.458393	6.48928	2.49e-22	2.74e-21
SLIRP	-0.545902	5.03523	2.52e-22	2.78e-21
RC3H2	0.491883	6.13152	2.57e-22	2.82e-21
LRRC8A	0.546447	5.23256	2.59e-22	2.85e-21
PALMD	-1.2332	1.30403	3.06e-22	3.36e-21
PSMD7	-0.488869	7.06766	3.1e-22	3.41e-21
DHCR7	0.603795	7.03869	3.16e-22	3.46e-21
IQGAP2	-0.475971	5.80198	3.16e-22	3.46e-21
MOSPD3	-0.798655	2.65106	3.36e-22	3.67e-21
FAM57A	0.572908	4.81182	3.4e-22	3.72e-21
ATP5A1	-0.451981	8.90139	3.4e-22	3.72e-21
OSR2	-0.765116	3.2252	3.47e-22	3.79e-21
PHF1	0.621494	3.96425	3.58e-22	3.9e-21
EMX2OS	0.59524	4.6009	3.64e-22	3.97e-21
CFL1	-0.493259	8.50648	3.67e-22	4e-21
UBN2	0.468863	7.00978	3.67e-22	4e-21
NFYC-AS1	0.710429	3.2904	3.78e-22	4.11e-21
TFAM	-0.544384	7.06044	3.79e-22	4.12e-21
GYLTL1B	0.576036	5.51064	3.84e-22	4.17e-21
TRIT1	-0.513565	5.28433	3.94e-22	4.28e-21
DCBLD2	0.500307	5.81304	4.08e-22	4.42e-21
TMEM178B	0.55705	4.94244	4.21e-22	4.55e-21
HN1	-0.463228	6.78859	4.37e-22	4.72e-21
AMOTL2	0.509239	5.36356	4.48e-22	4.84e-21
FAM83G	0.867635	3.50118	4.76e-22	5.13e-21
STAMBP	-0.475829	6.52499	5.14e-22	5.54e-21
MRC2	-0.629532	6.10916	5.17e-22	5.56e-21
KATNA1	-0.490555	5.96823	5.34e-22	5.74e-21
LURAP1L	1.19991	1.49708	5.78e-22	6.2e-21
PBX1	-0.432494	7.10181	6.11e-22	6.55e-21
SEL1L	0.431945	6.62864	6.27e-22	6.71e-21
DNAJC8	-0.613589	7.87528	6.4e-22	6.86e-21
GOLGB1	0.411765	7.46433	6.54e-22	7e-21
INSIG1	0.475476	7.48953	6.62e-22	7.07e-21
COPZ1	-0.445804	7.65658	6.72e-22	7.17e-21
PSMA6	-0.450916	6.66654	6.95e-22	7.41e-21
EDF1	-0.483755	6.72954	7.83e-22	8.33e-21
DGKH	0.459058	6.35981	7.87e-22	8.37e-21
TATDN3	-0.501926	5.4542	7.93e-22	8.43e-21
ASAP1	0.452275	6.82722	7.95e-22	8.44e-21
SUPT16H	-0.443639	9.06539	8.06e-22	8.56e-21
MFGE8	0.59856	6.52292	8.67e-22	9.19e-21
HBS1L	-0.519846	7.60619	8.93e-22	9.44e-21
G6PC3	-0.581977	5.40115	8.95e-22	9.46e-21
CCDC86	-0.596438	6.34223	9.4e-22	9.92e-21
DFNB31	0.547338	4.53564	9.4e-22	9.92e-21
PLEKHG4	0.771696	5.94787	9.55e-22	1.01e-20
ATP6V0C	-0.511105	6.1016	9.71e-22	1.02e-20
LRP2	-0.525727	5.24704	9.71e-22	1.02e-20
SBF1	0.595979	6.71882	1.05e-21	1.1e-20
NOL3	0.768755	2.77387	1.08e-21	1.13e-20
FASTKD3	-0.553674	4.25001	1.09e-21	1.14e-20
PCCB	-0.443112	6.40187	1.11e-21	1.17e-20
PGAM1	-0.479252	8.44305	1.14e-21	1.19e-20
ICT1	-0.6378	4.98987	1.19e-21	1.25e-20
CRCP	-0.497538	5.90325	1.3e-21	1.35e-20
KDELC2	0.483932	6.98191	1.31e-21	1.37e-20
ANAPC7	-0.431095	7.0624	1.34e-21	1.39e-20
USP44	0.574872	4.51755	1.36e-21	1.42e-20
VCAN	-0.447553	6.92204	1.37e-21	1.43e-20
MZF1	0.742101	3.32883	1.4e-21	1.45e-20
CITED1	-0.825448	4.13446	1.41e-21	1.46e-20
ZSCAN2	-0.549995	4.66663	1.49e-21	1.55e-20
PLAT	-0.478148	5.7762	1.56e-21	1.61e-20
ZNF593	-0.551546	4.51203	1.71e-21	1.77e-20
NMNAT2	0.601782	4.33421	1.71e-21	1.77e-20
MSN	-0.440913	7.64507	1.91e-21	1.97e-20
MRPS18B	-0.555673	6.68214	2.05e-21	2.11e-20
PSD4	0.898155	3.52276	2.06e-21	2.12e-20
ARHGAP17	0.460224	6.3383	2.12e-21	2.18e-20
NDUFB1	-0.565625	5.06899	2.13e-21	2.19e-20
PPP1R15A	0.436991	6.71617	2.23e-21	2.29e-20
MAK16	-0.521474	5.43114	2.35e-21	2.41e-20
WBSCR22	-0.466074	6.104	2.42e-21	2.48e-20
TFAP2C	-0.776896	2.95073	2.44e-21	2.5e-20
KLHL15	0.438387	6.76559	2.51e-21	2.56e-20
MRPS16	-0.431555	7.21594	2.52e-21	2.57e-20
WNT10B	-0.659423	3.36973	2.52e-21	2.57e-20
HAGHL	-0.925438	2.66226	2.54e-21	2.59e-20
OTUD3	0.483178	5.74828	2.73e-21	2.78e-20
ZAK	0.498961	5.86923	2.91e-21	2.96e-20
POLR3K	-0.625015	6.09888	2.93e-21	2.98e-20
PDE1B	-0.94936	2.36925	2.97e-21	3.01e-20
EXOSC8	-0.460727	6.22144	3.02e-21	3.07e-20
OPHN1	0.516335	5.39306	3.05e-21	3.09e-20
PTOV1-AS1	0.582678	3.78215	3.27e-21	3.31e-20
TRMT6	-0.625094	5.40767	3.46e-21	3.5e-20
TLE4	-0.428282	6.90442	3.51e-21	3.55e-20
PCOLCE-AS1	-1.7748	0.23709	3.56e-21	3.6e-20
RIOK3	-0.493708	6.6624	3.66e-21	3.69e-20
SGSM2	0.564199	5.94824	3.89e-21	3.92e-20
LSR	0.570283	5.03628	4.12e-21	4.14e-20
SETX	0.425442	6.6712	4.12e-21	4.14e-20
MBD6	0.530907	5.2563	4.3e-21	4.31e-20
SLC9B2	0.61237	4.09739	4.32e-21	4.34e-20
PAIP2	-0.532453	6.91899	4.63e-21	4.64e-20
SHROOM1	0.587467	4.44699	4.78e-21	4.79e-20
SNX2	-0.463574	6.98022	4.81e-21	4.82e-20
IL17RA	0.651925	4.59041	4.87e-21	4.87e-20
HRK	0.765108	3.3959	5.08e-21	5.07e-20
RPS6KL1	0.607118	5.097	5.11e-21	5.09e-20
MPHOSPH10	-0.60966	5.63052	5.11e-21	5.09e-20
PARP4	0.483861	6.15267	5.2e-21	5.18e-20
MSRB3	0.601448	5.17093	5.58e-21	5.55e-20
UTP14A	-0.485094	6.0948	5.7e-21	5.67e-20
ANKIB1	0.484645	5.55308	5.71e-21	5.68e-20
PARP16	-0.546895	4.92913	5.95e-21	5.92e-20
CYTH3	0.512576	5.71468	6.19e-21	6.14e-20
RAD51AP1	-0.650932	6.27443	6.42e-21	6.37e-20
UROD	-0.553314	6.23011	6.43e-21	6.38e-20
TRMT1	-0.526014	6.17805	6.56e-21	6.5e-20
GADD45GIP1	-0.615145	5.47145	6.68e-21	6.62e-20
COPS4	-0.518345	6.17145	6.73e-21	6.66e-20
HMCN1	0.921625	2.04223	6.82e-21	6.74e-20
PPP1CB	-0.492367	8.33552	7.11e-21	7.02e-20
ATP6V1F	-0.491667	6.4209	7.23e-21	7.13e-20
HMG20A	-0.408702	7.06935	7.34e-21	7.23e-20
ALG13	-0.44195	6.95422	7.55e-21	7.43e-20
BMS1	-0.434753	7.60317	7.86e-21	7.73e-20
TMEM19	0.500901	4.88537	8.39e-21	8.25e-20
ABR	0.550399	6.45046	8.57e-21	8.42e-20
PNP	-0.488038	6.67233	8.73e-21	8.56e-20
HDDC3	-0.540572	5.3579	8.87e-21	8.68e-20
ZFP2	1.25097	1.2778	9.03e-21	8.84e-20
LEMD2	0.556611	5.55745	9.1e-21	8.9e-20
SGMS2	0.528795	5.54441	9.49e-21	9.28e-20
ZBTB34	0.510641	5.68486	9.56e-21	9.34e-20
GGNBP2	-0.531374	6.68873	9.83e-21	9.6e-20
GEMIN2	-0.540376	5.2043	9.85e-21	9.61e-20
EFCAB14	0.493264	5.31363	9.89e-21	9.65e-20
STIP1	-0.408654	8.40941	1.01e-20	9.84e-20
TAF15	-0.420625	8.64179	1.03e-20	9.98e-20
MARS	-0.453346	8.58571	1.05e-20	1.02e-19
BEST1	0.782846	3.25583	1.07e-20	1.04e-19
USH1C	-0.671965	3.54986	1.09e-20	1.06e-19
C19orf70	-0.656278	4.73467	1.12e-20	1.09e-19
ZNF747	0.522817	4.64507	1.17e-20	1.13e-19
PRKACB	0.563897	5.31537	1.21e-20	1.17e-19
RILP	-0.813725	2.39923	1.22e-20	1.18e-19
R3HDM2	0.447741	6.82987	1.25e-20	1.2e-19
JUNB	-0.681007	3.24248	1.24e-20	1.2e-19
KLHL36	0.486979	5.73276	1.26e-20	1.21e-19
YBX3	-0.406432	8.29031	1.29e-20	1.24e-19
RPL35	-0.487263	9.4433	1.28e-20	1.24e-19
PLEKHO1	0.659038	4.88943	1.29e-20	1.25e-19
ZBTB4	0.542484	5.36269	1.34e-20	1.28e-19
FHOD3	0.527239	4.67065	1.41e-20	1.35e-19
STAT4	-0.775512	2.87821	1.46e-20	1.4e-19
ZNF704	0.437303	6.39004	1.46e-20	1.4e-19
CBR4	-0.677037	6.00957	1.49e-20	1.42e-19
EEF1B2	-0.420308	8.57788	1.6e-20	1.52e-19
ELL3	-0.713141	2.94208	1.62e-20	1.55e-19
KIAA0556	0.540999	4.90515	1.69e-20	1.61e-19
RALGAPA2	0.493972	6.18575	1.82e-20	1.73e-19
RAD23B	-0.440247	8.54952	1.92e-20	1.82e-19
SOCS5	0.530042	4.78604	1.95e-20	1.85e-19
GALT	-0.749153	4.88433	1.96e-20	1.86e-19
HAUS7	-0.516752	6.0481	1.99e-20	1.89e-19
HLA-B	-0.419108	7.30129	2.02e-20	1.91e-19
PSMD1	-0.424978	7.19036	2.07e-20	1.96e-19
ARID1B	0.426336	7.45893	2.08e-20	1.97e-19
NPHP4	0.704082	4.63309	2.11e-20	1.99e-19
CAPRIN1	-0.422601	9.18475	2.11e-20	1.99e-19
HSPA2	1.21253	1.34645	2.15e-20	2.03e-19
WDR44	-0.551564	7.00279	2.28e-20	2.14e-19
GAR1	-0.583864	5.68974	2.36e-20	2.22e-19
TTBK2	0.611412	4.76909	2.48e-20	2.33e-19
FAH	-0.681981	5.23387	2.47e-20	2.33e-19
NOL10	-0.503179	6.44309	2.55e-20	2.4e-19
C19orf60	-0.839926	3.52431	2.59e-20	2.43e-19
ATP5O	-0.415411	8.04038	2.66e-20	2.49e-19
RAB9B	0.719483	3.39845	2.72e-20	2.55e-19
DIDO1	0.405839	7.22516	2.84e-20	2.66e-19
JARID2	-0.464879	5.72097	2.9e-20	2.72e-19
DMKN	-0.457481	5.87937	3.11e-20	2.91e-19
RPP30	-0.478724	6.11308	3.15e-20	2.94e-19
CLU	0.635119	6.0254	3.17e-20	2.96e-19
BTG1	-0.445632	6.06463	3.2e-20	2.99e-19
PSMD12	-0.523186	6.72449	3.24e-20	3.02e-19
ZNF493	0.698811	3.37917	3.24e-20	3.02e-19
IQGAP3	0.685306	7.24336	3.31e-20	3.08e-19
RSRP1	0.624383	4.23148	3.38e-20	3.15e-19
HNRNPUL1	-0.390063	8.95851	3.49e-20	3.24e-19
LDOC1L	0.481533	6.22993	3.59e-20	3.34e-19
ATP5C1	-0.442811	6.88467	3.62e-20	3.36e-19
TGFB1I1	1.20969	1.75694	3.77e-20	3.5e-19
EFHD2	-0.464316	5.62699	3.82e-20	3.54e-19
CLPX	-0.531593	5.84305	3.82e-20	3.54e-19
SNRPA1	-0.456193	6.66199	3.89e-20	3.6e-19
SSH1	0.465853	6.28464	3.96e-20	3.66e-19
TMED3	-0.458211	6.37891	4.04e-20	3.74e-19
ZNF736	0.56584	5.92826	4.48e-20	4.13e-19
APEX2	-0.471867	5.30115	4.58e-20	4.22e-19
ALDH18A1	-0.403176	8.06793	4.64e-20	4.27e-19
YWHAZ	-0.439651	9.81351	4.89e-20	4.5e-19
TMEM134	-0.656696	3.19247	5.04e-20	4.63e-19
NFIC	0.525216	5.86387	5.15e-20	4.72e-19
PMEPA1	0.554476	4.02115	5.18e-20	4.75e-19
DCAF13	-0.457831	6.11434	5.3e-20	4.86e-19
SETD1B	0.559265	5.90682	5.36e-20	4.91e-19
WDR81	0.865747	4.51791	5.68e-20	5.2e-19
REST	0.414573	6.76117	5.73e-20	5.24e-19
LOX	-0.530947	4.74776	6.03e-20	5.5e-19
RPF1	-0.545501	6.31071	6.11e-20	5.57e-19
TRPV3	1.22572	1.08568	6.1e-20	5.57e-19
PQLC2	0.626942	4.57377	6.12e-20	5.58e-19
TGM2	0.692165	3.63184	7e-20	6.37e-19
DDX23	0.465988	6.58478	7.01e-20	6.38e-19
C1orf109	-0.446538	6.08475	7.16e-20	6.51e-19
TDH	-1.10513	1.33346	7.5e-20	6.81e-19
TBC1D16	0.577408	7.04806	7.61e-20	6.9e-19
PM20D2	0.580931	7.25048	7.59e-20	6.9e-19
ZBTB21	0.42598	6.95639	7.65e-20	6.93e-19
TRIB3	0.476772	7.06351	7.78e-20	7.05e-19
MINK1	0.446248	5.9521	7.92e-20	7.18e-19
STARD3	0.484627	5.23329	8.06e-20	7.28e-19
LDB1	-0.457305	6.73046	8.26e-20	7.45e-19
EOGT	0.555566	4.28655	8.26e-20	7.45e-19
SAYSD1	0.500687	5.08591	8.27e-20	7.45e-19
ARAP3	0.788068	4.1289	8.69e-20	7.82e-19
PSAT1	-0.440467	9.30063	8.89e-20	8e-19
PLCE1	0.496074	5.46823	8.99e-20	8.08e-19
ISG20L2	-0.411277	6.65423	9.63e-20	8.65e-19
CEP350	0.401167	7.63456	9.82e-20	8.81e-19
LOC648987	0.750522	2.60163	9.89e-20	8.87e-19
MOXD1	0.49691	6.23295	1.03e-19	9.2e-19
ZNF318	0.417417	6.61571	1.03e-19	9.25e-19
TXNL4A	-0.498718	5.70114	1.04e-19	9.26e-19
SRP9	-0.554916	9.48589	1.05e-19	9.4e-19
CYB5A	-0.523529	4.57435	1.06e-19	9.47e-19
RINT1	-0.491006	5.70513	1.06e-19	9.47e-19
UBE2I	-0.421205	6.89905	1.11e-19	9.95e-19
S100A11	-0.42963	6.05967	1.17e-19	1.04e-18
LTV1	-0.639808	6.52814	1.16e-19	1.04e-18
NDUFA7	-0.543103	5.58206	1.19e-19	1.06e-18
RAC1	-0.395508	8.17077	1.19e-19	1.06e-18
DENND4B	0.525412	6.35792	1.2e-19	1.07e-18
LIMK1	0.50383	5.53054	1.3e-19	1.15e-18
PRKAA2	0.412316	7.15291	1.4e-19	1.24e-18
AGPAT4	0.492905	6.16225	1.43e-19	1.27e-18
ASNSD1	-0.523494	7.23117	1.46e-19	1.29e-18
NT5E	0.994181	1.59534	1.48e-19	1.31e-18
ARHGEF12	0.389106	7.93559	1.54e-19	1.36e-18
INCENP	0.541072	6.23634	1.57e-19	1.39e-18
MVB12B	0.643262	4.51356	1.57e-19	1.39e-18
STARD9	0.549553	5.32447	1.68e-19	1.48e-18
ATP1B2	-0.838509	3.25714	1.68e-19	1.48e-18
SMIM4	-0.761477	2.66056	1.72e-19	1.51e-18
INTS12	-0.550685	5.55772	1.73e-19	1.52e-18
ZMAT2	-0.459751	5.59853	1.94e-19	1.7e-18
BSG	-0.403193	9.56032	1.95e-19	1.71e-18
ZNF852	0.628633	3.20769	1.95e-19	1.71e-18
GALNT18	-0.533357	4.34811	2.05e-19	1.79e-18
SERTAD3	-0.57371	4.14115	2.08e-19	1.82e-18
VTI1A	0.488303	5.02106	2.15e-19	1.88e-18
TBC1D15	-0.490028	6.41897	2.2e-19	1.92e-18
MRPL22	-0.518097	5.15371	2.2e-19	1.92e-18
GTF3A	-0.432425	6.65898	2.25e-19	1.96e-18
SAMD4A	0.46756	5.54285	2.35e-19	2.04e-18
MCM10	-0.387947	7.59162	2.36e-19	2.05e-18
DNAJA1	0.572132	6.94361	2.39e-19	2.07e-18
RABEPK	-0.491978	5.28124	2.38e-19	2.07e-18
CPSF4	-0.43365	6.13103	2.43e-19	2.11e-18
SEPT11	-0.443692	7.91172	2.5e-19	2.17e-18
EIF2S1	-0.495704	6.79266	2.66e-19	2.3e-18
HOXA-AS3	-0.777908	2.56345	2.75e-19	2.38e-18
SLC16A7	0.60352	3.39702	2.86e-19	2.47e-18
COMMD9	-0.488477	4.79764	2.89e-19	2.5e-18
EXOC3-AS1	-0.856304	2.50303	2.94e-19	2.54e-18
POC5	-0.599399	4.62401	3.03e-19	2.61e-18
MIS18A	-0.492835	6.625	3.09e-19	2.66e-18
KDM2A	0.434715	6.97547	3.13e-19	2.69e-18
NXPE3	0.473155	5.6672	3.21e-19	2.76e-18
SLC31A1	-0.436284	6.93061	3.53e-19	3.02e-18
RBM25	-0.43399	7.73827	3.56e-19	3.05e-18
GNL2	-0.461387	6.50114	3.6e-19	3.08e-18
SLC9A3R2	-0.51351	5.14434	3.6e-19	3.08e-18
PRDX5	-0.427854	6.8299	3.77e-19	3.22e-18
GABPB1	-0.617673	5.01741	3.85e-19	3.28e-18
FAM171A1	0.446912	6.59462	3.89e-19	3.32e-18
RBM12B	0.443216	6.2638	4.04e-19	3.44e-18
RHBDF1	0.605377	4.14046	4.19e-19	3.57e-18
RPUSD3	-0.528717	6.21936	4.21e-19	3.58e-18
PDE5A	0.566463	5.10864	4.22e-19	3.59e-18
PKNOX2	-0.520681	4.17259	4.25e-19	3.62e-18
ATM	0.397555	7.09212	4.32e-19	3.67e-18
RBP1	-0.706971	2.94981	4.38e-19	3.72e-18
PCSK6	0.444431	6.43506	4.48e-19	3.8e-18
GMEB2	-0.47019	5.11799	4.49e-19	3.81e-18
SUN1	0.399693	7.29816	4.52e-19	3.83e-18
ENGASE	0.542127	5.36267	4.58e-19	3.88e-18
WDR45	0.563027	5.57395	4.66e-19	3.95e-18
TRAP1	-0.387766	8.31167	4.77e-19	4.04e-18
NEAT1	0.405298	6.79168	4.81e-19	4.07e-18
DUSP16	0.392311	7.17315	4.83e-19	4.08e-18
TSPO	-0.625529	5.83577	5.44e-19	4.57e-18
PCSK5	-0.542219	4.19016	5.44e-19	4.57e-18
SETD3	-0.446845	5.99444	5.45e-19	4.58e-18
GTPBP10	-0.547508	6.13459	5.7e-19	4.79e-18
ZSCAN20	0.558216	4.62002	5.97e-19	5.01e-18
FAM160B2	0.586571	4.33782	6.07e-19	5.09e-18
MTAP	-0.389133	7.3794	6.08e-19	5.09e-18
MCMBP	-0.390804	7.97709	6.09e-19	5.1e-18
CCT7	-0.389021	9.22961	6.13e-19	5.13e-18
PPP1R3E	0.615846	4.53042	6.27e-19	5.24e-18
LRRN2	0.86859	3.10479	6.32e-19	5.28e-18
AKIP1	-0.568887	4.7853	6.33e-19	5.28e-18
SYK	0.721881	3.14605	6.31e-19	5.28e-18
PAX2	-0.697781	2.80065	6.45e-19	5.38e-18
TRAM2	0.492667	5.30897	6.9e-19	5.75e-18
WDR18	-0.449316	5.92565	7.06e-19	5.88e-18
FKRP	0.509157	4.87981	7.07e-19	5.88e-18
PPIL1	-0.457698	6.39838	7.1e-19	5.91e-18
PRDX3	-0.376884	8.25816	7.13e-19	5.93e-18
MAP3K9	0.599174	5.02065	7.23e-19	6.01e-18
AQP3	-0.791619	2.47793	7.51e-19	6.24e-18
PPP3R1	-0.49211	7.22056	7.53e-19	6.25e-18
SLC50A1	-0.437115	6.00897	7.64e-19	6.34e-18
NAV2	0.683606	3.92885	7.8e-19	6.47e-18
MRPL18	-0.463918	6.35834	7.96e-19	6.59e-18
FAM160B1	0.506688	4.9732	8.83e-19	7.29e-18
FDXR	-0.562917	4.23678	8.82e-19	7.29e-18
NPC1	0.47793	6.76071	9.25e-19	7.62e-18
ARL14EP	-0.492481	5.14321	9.26e-19	7.63e-18
CUX2	0.598419	4.16674	9.43e-19	7.77e-18
ZMPSTE24	-0.4807	6.19934	9.58e-19	7.88e-18
ACAT1	-0.50954	6.94165	9.68e-19	7.96e-18
TXNDC9	-0.643289	4.49945	9.97e-19	8.19e-18
UBAP2	-0.46465	6.31236	1.04e-18	8.51e-18
C3	-0.754207	2.70664	1.08e-18	8.87e-18
SUCLG1	-0.460986	6.26039	1.09e-18	8.94e-18
FZD2	0.574971	3.76255	1.09e-18	8.97e-18
COL2A1	-0.821922	4.77829	1.13e-18	9.28e-18
PTPN1	-0.40666	6.58692	1.15e-18	9.43e-18
AMD1	-0.404448	8.12768	1.15e-18	9.44e-18
CACHD1	-0.445187	6.55337	1.16e-18	9.49e-18
PHF23	-0.455668	5.28784	1.18e-18	9.63e-18
SMPD1	0.792239	3.22431	1.2e-18	9.79e-18
NFX1	-0.417679	6.39832	1.21e-18	9.86e-18
LARP6	0.560204	5.03436	1.25e-18	1.02e-17
IGF1R	0.563074	7.45701	1.26e-18	1.03e-17
C10orf10	-1.08571	1.33177	1.29e-18	1.05e-17
DACH1	-0.458459	5.58822	1.31e-18	1.06e-17
CISD3	-0.584274	4.01499	1.3e-18	1.06e-17
USB1	-0.459425	5.56135	1.31e-18	1.07e-17
AFG3L2	-0.391977	6.77982	1.32e-18	1.07e-17
PPFIA2	0.956183	1.77704	1.35e-18	1.09e-17
SRBD1	-0.523246	6.00707	1.34e-18	1.09e-17
AGA	-0.670567	3.74285	1.36e-18	1.1e-17
MCM2	-0.438556	8.64538	1.38e-18	1.11e-17
RAB39B	0.471476	5.47054	1.38e-18	1.11e-17
DMWD	0.455633	5.50625	1.4e-18	1.13e-17
BTBD9	0.578217	4.75611	1.43e-18	1.15e-17
ENTPD7	0.490069	5.45571	1.45e-18	1.17e-17
SDCCAG3	-0.408425	6.92536	1.45e-18	1.17e-17
SUGP2	0.386789	7.34588	1.5e-18	1.21e-17
ZC3H15	-0.594305	7.43969	1.5e-18	1.21e-17
BCAR1	0.489403	5.11872	1.52e-18	1.22e-17
NOC2L	-0.487424	7.44296	1.53e-18	1.23e-17
GSTM2	-0.6018	4.11896	1.55e-18	1.25e-17
LINC00685	1.45876	1.00357	1.58e-18	1.27e-17
H2AFY2	-0.432663	7.3513	1.68e-18	1.35e-17
HNF4G	0.874353	1.85362	1.75e-18	1.4e-17
TIMM8A	-0.443752	5.45948	1.74e-18	1.4e-17
MXRA7	-0.392555	7.25715	1.82e-18	1.46e-17
PYROXD1	-0.573627	4.70984	1.87e-18	1.49e-17
KCTD21	0.709855	3.24555	1.87e-18	1.5e-17
NME4	-0.43752	6.34121	1.89e-18	1.51e-17
SLC1A2	1.05236	1.47121	1.9e-18	1.52e-17
MPI	-0.456207	7.46013	1.94e-18	1.54e-17
LDHB	-0.37453	9.90714	1.94e-18	1.55e-17
PLEKHA1	0.486659	6.47119	2.07e-18	1.64e-17
SLC2A10	0.887987	2.21413	2.09e-18	1.67e-17
B2M	-0.533581	6.97884	2.14e-18	1.7e-17
GEN1	0.468331	5.91148	2.16e-18	1.71e-17
WDR4	-0.609473	5.2421	2.16e-18	1.71e-17
SIN3B	0.457931	6.11378	2.18e-18	1.73e-17
SPRY1	-0.578844	4.13942	2.18e-18	1.73e-17
ID3	-0.436625	6.99905	2.2e-18	1.74e-17
TRPC3	0.759296	3.10096	2.2e-18	1.75e-17
GABBR1	0.538159	4.98946	2.43e-18	1.92e-17
PLK1	0.422031	6.96593	2.43e-18	1.93e-17
FNIP2	0.474675	4.99194	2.47e-18	1.95e-17
CTIF	0.513026	5.44122	2.48e-18	1.96e-17
HEATR6	-0.438776	5.78614	2.49e-18	1.97e-17
ITGAE	-0.557893	4.31469	2.53e-18	2e-17
ZNF776	0.505377	4.63404	2.58e-18	2.03e-17
ERP29	-0.431342	7.2843	2.64e-18	2.08e-17
DPY19L4	0.514108	5.98252	2.71e-18	2.13e-17
ABCC2	0.90067	1.66824	2.81e-18	2.21e-17
EYA1	0.470185	5.52829	2.86e-18	2.24e-17
NAF1	-0.552852	5.16153	2.9e-18	2.27e-17
GTF3C6	-0.480367	5.82686	2.9e-18	2.27e-17
KAZALD1	-0.754058	3.2381	2.94e-18	2.3e-17
APBB3	0.604051	4.37633	3e-18	2.35e-17
C12orf45	-0.744706	3.07802	3.01e-18	2.36e-17
ADAMTSL5	0.873191	1.77791	3.03e-18	2.36e-17
C21orf59	-0.575217	6.26732	3.05e-18	2.38e-17
C1orf35	-0.490619	5.77454	3.1e-18	2.41e-17
SPTLC2	0.397544	6.90466	3.16e-18	2.46e-17
SSR2	0.386146	7.30922	3.17e-18	2.47e-17
ACTR6	-0.614292	5.44846	3.19e-18	2.48e-17
ATP5H	-0.410304	6.44516	3.18e-18	2.48e-17
CPNE2	0.501781	4.93438	3.23e-18	2.51e-17
HOXB3	-0.543813	4.27724	3.24e-18	2.52e-17
FZD3	0.453486	5.32587	3.26e-18	2.53e-17
RFX1	0.543518	4.43637	3.35e-18	2.6e-17
DARS2	-0.381596	7.74629	3.41e-18	2.64e-17
IGDCC3	-0.556956	3.91493	3.46e-18	2.69e-17
ITPKA	0.767651	2.22841	3.48e-18	2.7e-17
TMEM184B	0.627104	6.0704	3.58e-18	2.77e-17
DHX36	-0.395995	6.56155	3.64e-18	2.82e-17
NCOA6	0.423368	7.06752	3.66e-18	2.83e-17
RPS3A	-0.374267	10.673	3.66e-18	2.83e-17
BCCIP	-0.534899	7.24527	3.71e-18	2.87e-17
FADS1	0.374181	7.89852	3.73e-18	2.88e-17
GAB2	0.619177	4.61124	3.74e-18	2.89e-17
RBBP7	-0.425258	8.65684	3.91e-18	3.02e-17
CALCOCO1	0.534242	5.49328	3.95e-18	3.04e-17
GLRX3	-0.423508	7.35573	4e-18	3.08e-17
PPP3CA	-0.437224	6.48558	4.03e-18	3.1e-17
API5	-0.428036	7.95238	4.1e-18	3.15e-17
UBE2K	-0.450374	7.49186	4.24e-18	3.26e-17
GSPT1	-0.426681	8.45118	4.29e-18	3.29e-17
TIMM8B	-0.461549	5.09819	4.33e-18	3.32e-17
DHCR24	0.517438	7.81287	4.37e-18	3.35e-17
SLC36A1	0.543057	4.95679	4.71e-18	3.61e-17
CRTC3	0.473301	6.2568	4.78e-18	3.66e-17
LAMTOR2	-0.486454	5.56531	4.86e-18	3.72e-17
HNRNPD	-0.502962	8.88131	4.94e-18	3.78e-17
KMT2A	0.468367	8.55559	5.15e-18	3.94e-17
IMPACT	-0.479555	7.16684	5.22e-18	3.98e-17
VPS37B	0.444694	5.25693	5.23e-18	3.99e-17
CLTC	-0.437517	9.02524	5.24e-18	4e-17
RFWD3	-0.38067	7.37197	5.33e-18	4.06e-17
FARSA	-0.464923	7.61323	5.77e-18	4.39e-17
LOC100240735	-0.733201	2.3487	5.89e-18	4.48e-17
EXTL3	0.542602	6.12866	5.92e-18	4.5e-17
ILF2	-0.373394	8.80775	6.07e-18	4.61e-17
DAB2	-0.552428	3.93996	6.07e-18	4.61e-17
RNF219	-0.533223	6.04311	6.21e-18	4.71e-17
MRPL37	-0.366544	8.07166	6.26e-18	4.74e-17
TIPRL	-0.582809	7.30687	6.34e-18	4.8e-17
MRPL41	-0.543599	4.74643	6.61e-18	5e-17
KIAA1804	0.37921	7.18056	6.68e-18	5.04e-17
CARD8-AS1	0.948152	1.58253	6.67e-18	5.04e-17
ZNF618	0.456872	6.41831	6.83e-18	5.15e-17
LIAS	-0.567761	4.36652	6.86e-18	5.17e-17
CLIP4	0.530899	4.11092	7.39e-18	5.56e-17
KIF14	0.431005	6.42993	7.48e-18	5.63e-17
NDST1	0.603162	6.90147	7.63e-18	5.74e-17
TOR1AIP1	0.466097	6.35046	8.1e-18	6.08e-17
MTFR1	-0.423934	6.37246	8.25e-18	6.19e-17
CTF1	0.860886	1.9672	8.64e-18	6.48e-17
MBD3	0.439085	7.36856	8.72e-18	6.53e-17
PSMB3	-0.447288	6.33922	8.83e-18	6.61e-17
ARHGAP18	-0.582311	4.33902	8.96e-18	6.7e-17
ADAMTS6	-0.762851	2.43661	9e-18	6.73e-17
HEXA	-0.442284	6.53407	9.13e-18	6.82e-17
SLC25A17	-0.439449	5.70529	9.14e-18	6.82e-17
CAPZB	-0.426344	6.92329	9.57e-18	7.15e-17
HK2	-0.37919	7.29797	9.65e-18	7.2e-17
DGCR14	0.504249	4.81017	9.78e-18	7.29e-17
DNAJB1	0.443388	5.38449	1.01e-17	7.55e-17
MAML1	0.422032	7.2288	1.07e-17	7.93e-17
FER	0.448049	5.6909	1.07e-17	7.97e-17
DDB2	-0.590272	4.45814	1.07e-17	7.98e-17
BBC3	0.487	4.70791	1.08e-17	8.05e-17
TSN	-0.438276	6.97875	1.15e-17	8.53e-17
YWHAG	-0.361832	8.14949	1.17e-17	8.64e-17
FLYWCH2	-0.489472	4.75988	1.22e-17	9.03e-17
ALDH7A1	-0.387186	7.08163	1.23e-17	9.11e-17
ERC1	0.410528	6.46605	1.24e-17	9.16e-17
UBE2D3	-0.395843	8.40028	1.31e-17	9.66e-17
CCNT1	-0.374119	7.19456	1.35e-17	9.95e-17
SPTBN4	0.652876	2.97643	1.36e-17	1e-16
NOP2	-0.415643	6.81873	1.39e-17	1.02e-16
IDH3A	-0.435019	6.9457	1.41e-17	1.04e-16
RNF126	-0.594366	5.97395	1.41e-17	1.04e-16
TMEM192	-0.425923	6.08194	1.41e-17	1.04e-16
ZBTB40	0.442731	6.98735	1.42e-17	1.05e-16
RIMS4	0.598633	6.43222	1.45e-17	1.07e-16
BRAT1	0.507635	5.91072	1.46e-17	1.07e-16
PKN3	0.544027	6.16034	1.48e-17	1.09e-16
FOXD2	0.65494	2.77363	1.6e-17	1.17e-16
RNF213	0.553602	7.28536	1.63e-17	1.19e-16
PHACTR4	0.380541	7.11566	1.65e-17	1.21e-16
LYPLAL1	-0.594371	4.96505	1.67e-17	1.22e-16
ATP5D	-0.514689	5.93831	1.69e-17	1.24e-16
APOBEC3F	-0.549485	3.77172	1.73e-17	1.26e-16
C1orf43	-0.365342	8.3836	1.75e-17	1.28e-16
SVIL	0.444456	5.05845	1.78e-17	1.29e-16
SREBF2	0.509144	7.75294	1.78e-17	1.3e-16
JAM2	0.533176	4.07138	1.89e-17	1.37e-16
PLRG1	-0.406091	7.109	1.88e-17	1.37e-16
STK38	0.423804	5.5417	1.93e-17	1.4e-16
SH3BGRL3	-0.61914	4.09131	2.08e-17	1.51e-16
RETSAT	-0.534504	5.58658	2.09e-17	1.52e-16
CCDC80	-0.675444	2.76781	2.12e-17	1.53e-16
PRDM5	0.668035	3.22474	2.13e-17	1.54e-16
DDX50	-0.416456	7.50171	2.14e-17	1.55e-16
SLC12A4	0.681531	5.63739	2.25e-17	1.63e-16
PTGS2	1.01888	1.50916	2.31e-17	1.67e-16
MRPL1	-0.5251	5.27203	2.34e-17	1.69e-16
APOBEC3C	-0.540125	3.93444	2.42e-17	1.74e-16
SULT4A1	0.476363	4.55212	2.45e-17	1.76e-16
ALDOA	-0.579659	9.71162	2.51e-17	1.81e-16
SAP18	-0.400297	6.37919	2.56e-17	1.84e-16
KIFAP3	-0.42229	6.14624	2.64e-17	1.9e-16
RAD51-AS1	0.90429	1.76181	2.64e-17	1.9e-16
PNPT1	-0.494503	6.8309	2.71e-17	1.94e-16
MED10	-0.454914	5.02866	2.7e-17	1.94e-16
ZNF629	0.483139	6.13066	2.72e-17	1.95e-16
SLC25A13	-0.413621	6.65581	2.72e-17	1.95e-16
KLHL22	0.714394	4.58454	2.89e-17	2.07e-16
VTA1	-0.544007	6.77543	3.01e-17	2.16e-16
JOSD1	0.420095	6.66483	3.07e-17	2.2e-16
ZBTB38	0.425877	5.87113	3.08e-17	2.2e-16
PDCD5	-0.551603	6.35336	3.1e-17	2.22e-16
GPC4	-0.445454	6.0909	3.15e-17	2.25e-16
NDUFAF4	-0.479947	5.45653	3.17e-17	2.26e-16
CDK14	0.451093	5.03432	3.16e-17	2.26e-16
HIPK3	0.525651	5.58475	3.37e-17	2.4e-16
MRPL15	-0.41393	6.2728	3.45e-17	2.46e-16
PEX12	-0.588367	3.13952	3.51e-17	2.5e-16
LOC100505666	-0.762029	2.61493	3.56e-17	2.53e-16
MAN2B2	0.536725	4.78475	3.7e-17	2.63e-16
ZNF512B	0.57059	6.24527	3.79e-17	2.69e-16
H2AFY	-0.393115	7.68451	3.81e-17	2.7e-16
HCG11	0.511742	5.18067	3.93e-17	2.78e-16
GARS	-0.43655	8.86142	3.97e-17	2.81e-16
CRNDE	0.493287	4.90572	3.99e-17	2.83e-16
MAN2A2	0.492042	6.38749	4.03e-17	2.85e-16
NAGLU	-0.753224	5.57838	4.03e-17	2.85e-16
CREBRF	0.481599	4.61722	4.03e-17	2.85e-16
TLE1	-0.398912	6.11195	4.05e-17	2.86e-16
POLA2	-0.383928	7.12424	4.07e-17	2.87e-16
PLEKHM2	0.483038	6.83557	4.36e-17	3.08e-16
CLIP1	0.426113	6.49554	4.59e-17	3.24e-16
TXLNB	-1.07797	1.19329	4.61e-17	3.25e-16
ANKRD19P	0.476076	4.75174	4.64e-17	3.27e-16
TCEB1	-0.473117	5.63512	4.84e-17	3.4e-16
SUPV3L1	-0.415587	6.22849	5.01e-17	3.52e-16
PPT1	-0.449383	7.21989	5.08e-17	3.57e-16
CCNB3	0.740844	2.8241	5.12e-17	3.59e-16
TMCO6	-0.615051	4.2171	5.34e-17	3.74e-16
CCT2	-0.36685	8.60317	5.35e-17	3.75e-16
IGF2BP3	-0.41476	6.80111	5.4e-17	3.78e-16
PRRC2B	0.483507	9.34789	5.5e-17	3.84e-16
TRA2B	-0.39265	7.17752	5.65e-17	3.95e-16
ZSWIM5	0.560395	4.07224	5.67e-17	3.96e-16
NDUFS5	-0.401669	6.25714	6.17e-17	4.3e-16
OTUD7A	0.881764	1.61039	6.25e-17	4.36e-16
EID2B	0.788308	2.475	6.25e-17	4.36e-16
ZNF417	0.558035	3.64409	6.27e-17	4.36e-16
EXOSC7	-0.555895	5.1829	6.26e-17	4.36e-16
PANK3	0.439314	7.11212	6.25e-17	4.36e-16
ZNF496	0.540178	4.92736	6.29e-17	4.37e-16
CCDC59	-0.530752	5.57364	6.36e-17	4.42e-16
MAN2A1	0.424618	5.99648	6.36e-17	4.42e-16
RAB36	0.75971	3.40458	6.48e-17	4.5e-16
RPL14	-0.366882	9.30921	6.51e-17	4.51e-16
SCAF8	-0.362469	7.36271	6.7e-17	4.64e-16
EGFL7	-0.550193	4.53682	6.96e-17	4.81e-16
BCAS2	-0.49688	6.42331	6.98e-17	4.82e-16
CBX7	0.60577	3.85409	7.2e-17	4.97e-16
MTFR2	-0.481074	4.59703	7.33e-17	5.06e-16
RAB7A	-0.38204	7.51442	7.44e-17	5.13e-16
NINL	0.445501	5.0493	7.93e-17	5.46e-16
CCDC12	-0.540495	4.1389	7.97e-17	5.49e-16
EAF2	-0.872838	2.16474	8.12e-17	5.59e-16
RBM12	-0.365372	7.05401	8.36e-17	5.75e-16
ATXN7L3	0.470299	6.098	8.49e-17	5.84e-16
GLTSCR1L	0.474656	4.32084	8.6e-17	5.91e-16
VPS9D1-AS1	-0.561162	5.72921	9.22e-17	6.33e-16
SHB	-0.443053	5.09156	9.31e-17	6.38e-16
PPA1	-0.412705	8.48196	9.59e-17	6.56e-16
HOXB2	-0.851625	3.24918	9.68e-17	6.62e-16
MRAS	0.419006	5.73385	9.96e-17	6.81e-16
RPUSD2	-0.512958	3.84657	1e-16	6.85e-16
PPIH	-0.424948	5.41377	1.06e-16	7.21e-16
CDCA7	-0.357153	7.47993	1.1e-16	7.47e-16
PSMB10	-0.863804	3.12019	1.1e-16	7.5e-16
CDK5RAP1	-0.412571	5.60486	1.11e-16	7.54e-16
KPNB1	-0.349908	9.6375	1.12e-16	7.63e-16
FIRRE	-0.531091	4.50954	1.12e-16	7.63e-16
APLP2	-0.368885	9.03844	1.13e-16	7.67e-16
GLO1	-0.445282	9.20008	1.15e-16	7.81e-16
CYFIP2	0.525627	6.20263	1.16e-16	7.89e-16
TAF10	-0.47364	4.4257	1.17e-16	7.96e-16
NOCT	-0.591963	4.32587	1.18e-16	8.04e-16
SPG21	-0.390623	6.08097	1.22e-16	8.26e-16
NR2C2AP	-0.67448	4.2784	1.23e-16	8.32e-16
HIST1H1E	-1.42391	0.659649	1.23e-16	8.33e-16
SMC3	-0.445345	8.74604	1.32e-16	8.91e-16
HPD	-1.07885	1.30046	1.32e-16	8.93e-16
PPP1R2	-0.599821	6.12116	1.42e-16	9.6e-16
BDKRB2	0.789059	2.24416	1.43e-16	9.63e-16
DUSP12	-0.420818	5.33061	1.43e-16	9.66e-16
EIF4A3	-0.382065	7.21468	1.48e-16	9.95e-16
TSHZ1	-0.414656	5.59324	1.54e-16	1.04e-15
KCTD11	0.666795	2.85439	1.58e-16	1.06e-15
SLC2A11	0.590195	3.46049	1.58e-16	1.06e-15
PTGES3	-0.395156	9.3513	1.63e-16	1.09e-15
NBEAL2	0.719763	5.5663	1.66e-16	1.11e-15
RELT	0.497134	4.52765	1.74e-16	1.16e-15
EMC3-AS1	0.459773	5.00432	1.75e-16	1.17e-15
PSMC3IP	-0.576768	4.38239	1.77e-16	1.18e-15
PRDX2	-0.597043	7.90597	1.81e-16	1.21e-15
FAM188A	-0.3741	6.98541	1.97e-16	1.31e-15
PDIA6	-0.380067	7.86788	2.01e-16	1.34e-15
NCR3LG1	0.411787	7.18146	2.04e-16	1.36e-15
SMPD3	0.694882	2.50881	2.12e-16	1.41e-15
ZNF358	0.447821	5.28414	2.13e-16	1.41e-15
CCDC88C	0.488672	4.95628	2.13e-16	1.42e-15
RPRML	-1.05687	1.35472	2.3e-16	1.53e-15
CNTNAP2	-0.537325	5.62283	2.38e-16	1.58e-15
HACL1	-0.446508	5.17969	2.57e-16	1.7e-15
HMGA2	-0.443016	6.94963	2.62e-16	1.74e-15
GTF2F2	-0.504834	5.81375	2.69e-16	1.78e-15
PYGO1	0.483229	4.12755	2.7e-16	1.78e-15
MSH2	-0.370827	7.66235	2.69e-16	1.78e-15
SCARF2	0.50404	4.66534	2.69e-16	1.78e-15
LCOR	0.379172	7.19019	2.87e-16	1.89e-15
BRIX1	-0.652057	6.41519	2.95e-16	1.94e-15
PTPDC1	0.446195	4.92112	3.04e-16	2e-15
TMC7	0.476996	4.41941	3.08e-16	2.02e-15
CCDC120	0.52252	4.35579	3.25e-16	2.13e-15
TRAPPC5	-0.544876	4.36084	3.39e-16	2.22e-15
GMPS	-0.416644	7.85437	3.44e-16	2.25e-15
ORMDL2	-0.474584	4.27447	3.51e-16	2.3e-15
UAP1L1	-0.545645	4.33112	3.51e-16	2.3e-15
YWHAQ	-0.521537	8.81323	3.55e-16	2.32e-15
FAM228B	0.763963	2.02164	3.65e-16	2.38e-15
SMO	0.554176	6.21987	3.69e-16	2.41e-15
SUSD1	0.600742	3.43716	3.7e-16	2.41e-15
LINC00888	-0.607749	3.68633	3.76e-16	2.45e-15
OLIG2	-0.543187	3.3893	3.92e-16	2.55e-15
TCEAL4	-0.505317	6.61744	3.94e-16	2.57e-15
TNFRSF10D	0.730469	2.36521	4.06e-16	2.64e-15
ASPM	0.433859	7.67402	4.16e-16	2.7e-15
PPP2R5B	0.541816	4.7147	4.15e-16	2.7e-15
FTSJ1	-0.386616	6.07277	4.18e-16	2.71e-15
CCDC112	-0.799722	5.05679	4.24e-16	2.75e-15
CMTM7	-0.560618	4.56875	4.41e-16	2.85e-15
RSRC2	-0.558883	6.7854	4.44e-16	2.87e-15
SRA1	-0.475203	4.9422	4.46e-16	2.88e-15
SVIL-AS1	0.476489	4.21795	4.54e-16	2.93e-15
DLG4	0.647431	3.24336	4.53e-16	2.93e-15
ENAH	-0.362408	9.50902	4.92e-16	3.18e-15
MAP3K15	0.558958	3.98346	5.02e-16	3.24e-15
CNRIP1	0.509569	3.87867	5.06e-16	3.27e-15
GSTO1	-0.438036	6.34894	5.25e-16	3.38e-15
MTO1	-0.4443	5.09925	5.25e-16	3.38e-15
PIGT	-0.518356	6.44168	5.34e-16	3.44e-15
GOLGA3	0.584338	6.52333	5.55e-16	3.57e-15
PSMA5	-0.386954	7.03266	5.66e-16	3.64e-15
HOXC8	-0.631421	2.92119	5.79e-16	3.72e-15
PPP5C	-0.379618	6.91445	5.84e-16	3.75e-15
TOMM40	-0.446203	7.10948	5.85e-16	3.76e-15
TFG	-0.416344	7.33151	5.86e-16	3.76e-15
NACAD	0.91542	2.62784	5.96e-16	3.82e-15
BNIP1	-0.482145	4.74768	6.07e-16	3.89e-15
METAP2	-0.419775	7.83589	6.19e-16	3.96e-15
RFC5	-0.403013	6.90285	6.38e-16	4.08e-15
PSPH	-0.407276	6.13538	6.46e-16	4.13e-15
UBE2T	-0.428367	6.58258	6.64e-16	4.24e-15
TCTN1	0.513945	4.53869	6.65e-16	4.25e-15
NDUFV2	-0.487723	5.64839	6.76e-16	4.31e-15
RASGEF1C	0.621536	2.904	6.87e-16	4.38e-15
GINS2	-0.401055	6.55885	6.89e-16	4.39e-15
FAM210B	-0.454399	5.68128	7.05e-16	4.49e-15
DENND6A	0.405662	6.17984	7.09e-16	4.51e-15
LOC100507373	0.687858	2.65996	7.12e-16	4.53e-15
ATP9A	0.471867	6.48922	7.43e-16	4.72e-15
CCNG1	-0.40264	8.22414	7.54e-16	4.79e-15
LRRC75A-AS1	-0.363251	8.5779	7.58e-16	4.81e-15
NDUFS6	-0.67897	5.40135	7.71e-16	4.89e-15
CAP1	-0.372986	7.56272	7.91e-16	5.01e-15
LOC100996437	-0.960332	1.52604	7.91e-16	5.01e-15
CCNK	-0.374923	6.4644	8e-16	5.07e-15
SUN2	0.576691	5.66658	8.05e-16	5.09e-15
PAXIP1-AS2	0.902413	1.38279	8.03e-16	5.09e-15
MIEF2	0.561572	3.24384	8.2e-16	5.19e-15
SDHAF3	-0.580035	5.08798	8.21e-16	5.19e-15
SLC37A1	0.59246	3.56892	8.33e-16	5.26e-15
C19orf53	-0.495987	5.75144	8.41e-16	5.32e-15
PEPD	-0.432266	5.40872	8.43e-16	5.32e-15
CCDC163P	-0.598785	3.03669	8.55e-16	5.4e-15
NDRG3	-0.362958	6.71532	8.73e-16	5.51e-15
C19orf12	0.481794	4.81922	8.81e-16	5.55e-15
MRPL11	-0.552489	5.86526	8.91e-16	5.62e-15
DYNLL2	-0.397422	5.805	8.95e-16	5.64e-15
TCAF1	0.340789	7.84127	8.95e-16	5.64e-15
CTBS	-0.546942	4.3813	9.38e-16	5.9e-15
NIPAL2	0.786419	2.38596	9.65e-16	6.07e-15
CHCHD6	-0.58262	4.23149	9.68e-16	6.09e-15
USP10	-0.355269	7.66657	9.84e-16	6.18e-15
CXXC1	0.4762	5.08407	9.85e-16	6.19e-15
PRMT9	-0.47758	4.22149	9.94e-16	6.24e-15
POP5	-0.441402	4.59536	1.03e-15	6.46e-15
KIAA0319	1.16	0.889077	1.03e-15	6.47e-15
NDUFA10	-0.364338	6.60786	1.05e-15	6.59e-15
PSMB7	-0.39568	5.81324	1.06e-15	6.66e-15
STK10	0.444865	5.9044	1.09e-15	6.84e-15
GBAS	-0.382708	6.75458	1.1e-15	6.89e-15
OARD1	-0.512408	4.56669	1.11e-15	6.94e-15
ANAPC10	-0.624986	4.39945	1.12e-15	7e-15
SLC9A8	-0.532461	5.18555	1.17e-15	7.3e-15
NDFIP1	-0.430665	6.98398	1.18e-15	7.32e-15
FOXN4	0.75033	2.67694	1.18e-15	7.34e-15
FAM102B	0.4078	5.88116	1.21e-15	7.55e-15
DLL1	-0.479342	4.46067	1.22e-15	7.6e-15
RUNX3	0.481139	4.07628	1.23e-15	7.64e-15
RNF44	0.41369	6.10804	1.24e-15	7.73e-15
FAXC	0.485261	4.31858	1.28e-15	7.94e-15
ANKRD16	-0.553774	3.84872	1.3e-15	8.04e-15
ICAM5	-0.513312	4.13015	1.3e-15	8.04e-15
CACYBP	-0.558741	7.96778	1.33e-15	8.22e-15
CUEDC1	0.450523	5.21884	1.33e-15	8.22e-15
C21orf62-AS1	1.17817	1.16658	1.37e-15	8.44e-15
ACTR2	-0.424159	9.08472	1.37e-15	8.47e-15
METTL7B	-0.716268	2.4828	1.43e-15	8.84e-15
NAA35	-0.391579	6.0387	1.45e-15	8.93e-15
HIVEP3	0.525879	3.46987	1.47e-15	9.04e-15
ARNTL2	0.448936	5.6765	1.47e-15	9.04e-15
DNPEP	-0.581292	5.05857	1.57e-15	9.66e-15
DIP2C	0.396623	5.71868	1.63e-15	1e-14
CBLL1	-0.475667	5.7762	1.62e-15	1e-14
C16orf52	0.552015	4.23356	1.7e-15	1.04e-14
GSTM3	-0.416905	5.66758	1.74e-15	1.07e-14
MTMR11	0.731522	2.4091	1.75e-15	1.07e-14
TMCO4	0.553036	3.84501	1.79e-15	1.1e-14
XIST	0.373535	11.855	1.84e-15	1.13e-14
CCDC58	-0.80169	4.7617	1.86e-15	1.14e-14
MGAT5B	0.640833	3.55038	1.88e-15	1.15e-14
COPB2	-0.364944	7.60166	1.88e-15	1.15e-14
EIF2B2	-0.403684	6.05098	1.89e-15	1.16e-14
SOX21-AS1	0.461644	4.83754	1.97e-15	1.2e-14
SRP54	-0.437607	6.36975	1.99e-15	1.22e-14
NDUFB6	-0.47047	5.44884	2.04e-15	1.24e-14
EI24	-0.347076	7.62935	2.04e-15	1.25e-14
LRP5	0.438466	6.40386	2.07e-15	1.26e-14
AKAP8L	0.37138	6.18754	2.06e-15	1.26e-14
EZH1	0.415939	5.47558	2.08e-15	1.27e-14
TIAM1	0.387936	6.64856	2.07e-15	1.27e-14
TPP2	-0.398698	6.3433	2.11e-15	1.28e-14
RAN	-0.338487	9.27443	2.12e-15	1.29e-14
EPPK1	1.23821	0.720165	2.16e-15	1.31e-14
ERGIC1	-0.372781	7.06973	2.18e-15	1.33e-14
RPL32	-0.35988	9.67937	2.31e-15	1.4e-14
SNX9	0.42147	6.80509	2.37e-15	1.44e-14
UBQLN1	-0.434748	7.92078	2.44e-15	1.48e-14
SLC33A1	0.43691	5.71491	2.45e-15	1.49e-14
VDAC2	-0.361473	8.34945	2.48e-15	1.5e-14
RARG	-0.575805	4.13633	2.47e-15	1.5e-14
MRPS18A	-0.457404	4.92774	2.48e-15	1.5e-14
C1GALT1C1	0.460921	4.68929	2.54e-15	1.54e-14
ITGA8	0.484725	4.92224	2.56e-15	1.55e-14
ACOT7	-0.438068	6.23774	2.61e-15	1.58e-14
PIKFYVE	0.359545	6.5219	2.69e-15	1.62e-14
ORC2	-0.378827	6.78627	2.89e-15	1.74e-14
TP53INP2	0.546499	3.82463	2.96e-15	1.79e-14
TAX1BP1	-0.385782	7.26061	3.03e-15	1.82e-14
CGN	0.456197	5.03728	3.05e-15	1.83e-14
SDAD1	-0.412061	6.54225	3.08e-15	1.86e-14
ZNF365	0.681083	2.5073	3.16e-15	1.9e-14
VPS13C	0.417693	6.01897	3.19e-15	1.91e-14
U2AF1L4	-0.670726	2.89724	3.21e-15	1.93e-14
ANKRD34A	-0.631441	3.07855	3.37e-15	2.02e-14
ADCY3	0.53334	5.94967	3.5e-15	2.1e-14
DLST	-0.409867	7.23127	3.52e-15	2.11e-14
DKK3	0.638377	2.56108	3.61e-15	2.16e-14
RAB5C	-0.388814	6.38367	3.69e-15	2.21e-14
MRPS15	-0.436985	5.87723	3.71e-15	2.22e-14
ZCCHC8	-0.444464	5.97427	3.71e-15	2.22e-14
MED12L	0.523057	5.03366	3.93e-15	2.35e-14
HAUS3	-0.570366	5.4658	4.13e-15	2.47e-14
KCTD15	0.348357	7.12794	4.24e-15	2.53e-14
EXOSC1	-0.444103	5.45887	4.28e-15	2.55e-14
POLR3B	-0.393667	5.8696	4.38e-15	2.6e-14
TRPM7	0.398846	6.71404	4.59e-15	2.73e-14
ST3GAL1	-0.515582	4.69745	4.72e-15	2.8e-14
CDC42EP1	0.448284	7.97883	4.73e-15	2.81e-14
SPNS2	-0.826228	1.73136	5.12e-15	3.03e-14
FAM172A	0.573726	4.19509	5.34e-15	3.16e-14
DCBLD1	0.445778	4.57733	5.37e-15	3.18e-14
ARIH1	-0.337624	7.36773	5.57e-15	3.29e-14
ERF	-0.382836	6.07229	5.6e-15	3.31e-14
BOD1	-0.46716	7.08564	5.64e-15	3.33e-14
PPARGC1B	-0.471623	6.22276	5.69e-15	3.35e-14
PGGT1B	-0.468887	5.33502	5.73e-15	3.38e-14
TET3	0.421752	6.5663	5.95e-15	3.5e-14
CDC42BPG	0.671189	2.65742	6.01e-15	3.54e-14
MYBL1	0.584201	4.80397	6.04e-15	3.56e-14
LSG1	-0.39038	5.52393	6.06e-15	3.57e-14
CLK1	0.440373	6.29145	6.15e-15	3.62e-14
RFX7	0.377958	6.18142	6.24e-15	3.67e-14
RPS4X	-0.334299	11.2932	6.25e-15	3.67e-14
CHST12	0.499901	3.55162	6.79e-15	3.99e-14
PITPNB	-0.363484	7.31008	6.87e-15	4.03e-14
RNF14	-0.373979	6.20423	7.12e-15	4.18e-14
C12orf10	-0.465874	5.2311	7.35e-15	4.31e-14
LOC101928222	1.33945	0.30267	7.45e-15	4.36e-14
RPS6KA1	0.487432	5.76156	7.51e-15	4.4e-14
TOP1MT	-0.411417	5.65837	7.71e-15	4.52e-14
SFXN5	0.54941	4.15992	8e-15	4.67e-14
NRP2	-0.437049	4.86698	8.27e-15	4.83e-14
SRPK1	-0.345754	8.55563	8.37e-15	4.89e-14
GRB2	-0.346907	7.20543	8.48e-15	4.95e-14
CUL2	-0.429406	6.45972	8.5e-15	4.96e-14
FLVCR2	-0.759814	1.81679	8.58e-15	5e-14
CENPBD1P1	0.466533	4.73487	8.58e-15	5e-14
TMEM189	0.464331	4.48647	8.59e-15	5e-14
CDK2	-0.338564	7.11044	8.75e-15	5.1e-14
NUP54	-0.483567	6.82925	8.89e-15	5.18e-14
FBXL19	0.402113	5.80367	8.95e-15	5.21e-14
AP5Z1	0.701168	4.15491	9.03e-15	5.25e-14
HERPUD1	-0.36225	6.4486	9.61e-15	5.58e-14
CEP164	0.47612	5.34612	9.7e-15	5.63e-14
NNT-AS1	0.496984	4.32142	9.94e-15	5.77e-14
TMEM69	-0.428283	5.19137	1.01e-14	5.86e-14
ZCWPW1	0.728625	2.58037	1.02e-14	5.9e-14
ZNF721	0.473532	5.88218	1.03e-14	5.95e-14
RFT1	-0.37154	6.00008	1.04e-14	6.02e-14
ANAPC4	-0.424927	5.21123	1.04e-14	6.03e-14
DICER1	0.38422	7.2322	1.07e-14	6.2e-14
RASEF	0.418818	5.99551	1.08e-14	6.26e-14
PPIG	-0.518032	6.68689	1.09e-14	6.3e-14
SLC22A23	0.489449	4.70467	1.09e-14	6.3e-14
HN1L	-0.330873	8.04082	1.13e-14	6.5e-14
POLR2A	-0.55916	8.52458	1.15e-14	6.64e-14
AK6	-0.575359	5.09652	1.18e-14	6.82e-14
EPHA6	0.718458	2.10202	1.19e-14	6.84e-14
TERF1	-0.463607	6.4017	1.19e-14	6.84e-14
GTF2A2	-0.440334	5.15237	1.2e-14	6.93e-14
VDAC1	-0.329005	8.14	1.22e-14	7e-14
DRAM1	0.567005	3.10415	1.23e-14	7.06e-14
HIBCH	-0.4284	5.07121	1.37e-14	7.84e-14
EIF3M	-0.426072	7.71199	1.39e-14	7.99e-14
SRFBP1	-0.53245	4.48955	1.4e-14	8.04e-14
DBNL	-0.408696	5.88872	1.4e-14	8.04e-14
SLC13A3	0.765195	2.23048	1.41e-14	8.05e-14
POLD2	-0.384828	7.71119	1.41e-14	8.07e-14
ILF3	-0.328803	10.303	1.41e-14	8.08e-14
SNRPG	-0.427702	6.20655	1.42e-14	8.13e-14
KIF13A	0.428714	5.26658	1.43e-14	8.19e-14
VANGL1	0.47273	5.4836	1.44e-14	8.25e-14
ADA	-0.497088	4.61736	1.47e-14	8.42e-14
ISOC1	-0.558635	5.83942	1.48e-14	8.44e-14
MLXIP	0.61856	7.10857	1.49e-14	8.48e-14
PHKA1	0.348361	6.66645	1.49e-14	8.49e-14
SKIV2L2	-0.394163	7.37433	1.5e-14	8.56e-14
PRAME	-0.439907	4.77444	1.51e-14	8.58e-14
FAM98B	-0.436457	6.15078	1.55e-14	8.81e-14
SAMM50	-0.369722	5.99858	1.55e-14	8.82e-14
TMEM242	-0.387748	5.5276	1.6e-14	9.07e-14
TMEM120A	-0.527577	3.30266	1.73e-14	9.79e-14
CWC27	-0.543035	5.60566	1.73e-14	9.82e-14
TTC39A	0.489341	4.09391	1.75e-14	9.94e-14
BCAM	-0.569846	4.38522	1.77e-14	1.01e-13
DPCD	-0.465169	5.06778	1.8e-14	1.02e-13
EIF2S2	-0.461141	8.21762	1.84e-14	1.04e-13
RNPC3	-0.425453	4.75643	1.87e-14	1.06e-13
NHLRC3	0.43904	4.42976	1.88e-14	1.06e-13
FAM13B	0.46223	5.91274	1.87e-14	1.06e-13
PDLIM1	-0.335597	7.67521	1.92e-14	1.09e-13
SALL4	0.648687	3.11893	1.93e-14	1.09e-13
BSDC1	0.423702	7.12843	1.97e-14	1.11e-13
EIF2B1	-0.40129	6.13386	1.97e-14	1.11e-13
PEMT	-0.517256	4.30677	1.98e-14	1.12e-13
MAP2	0.740686	1.91879	2.01e-14	1.13e-13
EIF2D	-0.359292	6.90278	2.1e-14	1.18e-13
DCTN1	-0.4055	8.39471	2.1e-14	1.18e-13
PPP1R8	-0.34637	6.94175	2.11e-14	1.19e-13
TRIM44	0.352776	7.36905	2.14e-14	1.2e-13
DDX5	0.380229	8.91147	2.17e-14	1.22e-13
CYB561A3	0.553951	5.32127	2.25e-14	1.26e-13
SETD7	0.359792	8.35687	2.28e-14	1.28e-13
SEC13	-0.397236	6.7774	2.3e-14	1.29e-13
BRWD3	0.347134	6.60943	2.32e-14	1.3e-13
SLC40A1	0.731255	2.04804	2.37e-14	1.33e-13
GNG5	-0.419215	6.20137	2.41e-14	1.35e-13
LIPG	1.39132	0.0784781	2.48e-14	1.39e-13
WDR60	0.518395	5.09888	2.48e-14	1.39e-13
CANT1	0.486786	5.54615	2.54e-14	1.42e-13
MRPL35	-0.459273	5.57879	2.61e-14	1.46e-13
CYC1	-0.420167	7.04227	2.72e-14	1.52e-13
KREMEN2	-0.770898	2.36828	2.74e-14	1.53e-13
ARL6IP4	-0.351843	6.50745	2.78e-14	1.55e-13
MIEN1	-0.422318	4.80992	2.82e-14	1.57e-13
ATXN2	-0.390096	6.44858	2.92e-14	1.62e-13
CCDC93	0.354709	6.62296	2.99e-14	1.66e-13
HCCS	-0.38887	5.3228	3.06e-14	1.7e-13
CLPP	-0.375852	6.04373	3.11e-14	1.73e-13
KCNG1	0.509338	4.68567	3.21e-14	1.78e-13
CDKN2AIP	-0.474197	5.0247	3.2e-14	1.78e-13
RRP15	-0.433678	6.53505	3.24e-14	1.8e-13
TOMM34	-0.3536	6.53604	3.31e-14	1.83e-13
FBXO34	0.375556	5.82585	3.35e-14	1.85e-13
PTPRA	0.377548	6.5054	3.51e-14	1.94e-13
GSS	-0.368666	6.62788	3.55e-14	1.96e-13
ATP6V1B2	-0.355853	6.11539	3.55e-14	1.96e-13
CD8A	-0.771217	2.14125	3.63e-14	2e-13
G6PD	-0.527549	6.28918	3.65e-14	2.01e-13
PSMC3	-0.364056	6.94983	3.71e-14	2.05e-13
NR4A3	-0.979535	1.3796	4.04e-14	2.23e-13
MAD2L1	-0.481742	7.21676	4.07e-14	2.24e-13
ARSG	0.484239	3.60384	4.08e-14	2.25e-13
WHSC1	0.324764	8.47443	4.09e-14	2.25e-13
MANSC1	0.59341	3.57174	4.15e-14	2.29e-13
SLC8B1	0.569907	4.47149	4.16e-14	2.29e-13
SETD4	-0.43248	5.24962	4.17e-14	2.29e-13
CENPC	-0.457467	4.77979	4.17e-14	2.29e-13
DUSP18	0.593314	2.85709	4.22e-14	2.32e-13
FTL	-0.38714	8.25042	4.33e-14	2.37e-13
TBC1D17	0.557754	4.06814	4.37e-14	2.4e-13
RAB13	-0.391043	5.89816	4.39e-14	2.41e-13
HSD17B10	-0.451466	6.23448	4.41e-14	2.42e-13
MAGED1	-0.464604	7.53067	4.47e-14	2.45e-13
CCDC138	-0.56679	5.97658	4.52e-14	2.48e-13
USP31	0.488244	5.59316	4.56e-14	2.5e-13
NR2F2	-0.417449	6.53796	4.6e-14	2.52e-13
MRRF	-0.390361	5.53288	4.62e-14	2.53e-13
SBK1	0.519338	3.92944	4.69e-14	2.56e-13
ZER1	0.440704	5.54353	4.68e-14	2.56e-13
ANAPC5	-0.337638	7.74726	4.72e-14	2.58e-13
ISG20	0.884827	1.62304	4.8e-14	2.62e-13
LINC00173	-0.837451	1.58397	4.83e-14	2.64e-13
ATXN10	-0.336534	7.38122	4.9e-14	2.67e-13
TSPYL4	0.380851	5.56477	4.97e-14	2.71e-13
NEK9	0.340587	8.1762	5.03e-14	2.74e-13
FHAD1	0.428955	4.29069	5.09e-14	2.78e-13
RPS23	-0.322168	9.5264	5.1e-14	2.78e-13
HNRNPL	-0.393893	8.62596	5.28e-14	2.87e-13
P3H3	0.550545	5.58219	5.29e-14	2.88e-13
BCKDK	-0.45814	5.9653	5.37e-14	2.92e-13
SYAP1	-0.459562	7.00732	5.38e-14	2.92e-13
UQCC1	0.440473	5.62518	5.52e-14	3e-13
ADRM1	-0.350385	6.64058	5.51e-14	3e-13
PEF1	-0.433381	7.32775	5.59e-14	3.03e-13
ZNF573	0.532425	3.13855	5.59e-14	3.03e-13
SEMA4D	0.495845	4.87844	5.73e-14	3.1e-13
RAB3C	1.18685	0.425751	6.09e-14	3.3e-13
NMD3	-0.442893	7.2224	6.27e-14	3.39e-13
ASH1L	0.346586	7.09775	6.39e-14	3.46e-13
PRMT1	-0.42145	7.51059	6.47e-14	3.5e-13
SLC22A15	0.524026	3.49526	6.8e-14	3.67e-13
SEMA3G	-0.762423	3.06067	6.87e-14	3.71e-13
PSD3	0.362904	6.65512	6.95e-14	3.75e-13
C12orf73	-0.486059	3.92329	7.18e-14	3.87e-13
RCOR2	-0.450462	4.45039	7.29e-14	3.93e-13
SRSF2	0.341279	7.33117	7.32e-14	3.94e-13
BCAP31	-0.424445	7.4649	7.33e-14	3.94e-13
ARID3A	0.490763	4.86907	7.35e-14	3.95e-13
ESPL1	0.576468	6.94586	7.41e-14	3.98e-13
ZNF70	0.539322	4.35051	7.43e-14	3.99e-13
AP2A2	0.35401	6.44149	7.54e-14	4.05e-13
C1orf220	0.865689	1.88784	7.57e-14	4.06e-13
CENPF	0.316546	8.92663	7.66e-14	4.11e-13
TUBB2B	0.362827	5.99506	7.71e-14	4.13e-13
MLC1	-1.70422	-0.178607	7.81e-14	4.19e-13
HACE1	0.451381	5.33644	8.26e-14	4.43e-13
ZFHX2	0.761515	3.23332	8.42e-14	4.5e-13
HADH	-0.33831	6.86459	8.46e-14	4.52e-13
PCDH12	1.34657	0.633097	8.49e-14	4.54e-13
KCTD5	-0.368797	6.14852	8.56e-14	4.57e-13
KDM1A	-0.327619	8.13143	8.58e-14	4.58e-13
TBCA	-0.526526	7.03546	8.71e-14	4.65e-13
ALDH1B1	-0.40094	6.34693	8.71e-14	4.65e-13
AATBC	1.28993	0.240431	8.79e-14	4.69e-13
KATNAL1	0.440382	5.16099	8.99e-14	4.79e-13
CLNS1A	-0.365751	7.34536	9.09e-14	4.84e-13
SLC2A13	0.456829	4.36063	9.3e-14	4.95e-13
PTPRM	0.520789	4.26942	9.31e-14	4.95e-13
LINC00491	-0.499438	3.53848	9.39e-14	4.99e-13
CYP20A1	0.40459	5.44213	9.5e-14	5.05e-13
TACO1	-0.406567	5.36525	9.74e-14	5.18e-13
RPL26	-0.360963	9.9097	9.8e-14	5.21e-13
ROR1	-0.42057	4.56716	9.96e-14	5.29e-13
TGDS	-0.507057	5.96378	1.02e-13	5.39e-13
MRPS17	-0.608858	4.41479	1.01e-13	5.39e-13
EFNA1	-0.690661	2.38367	1.04e-13	5.53e-13
TXNL1	-0.537132	5.84585	1.05e-13	5.57e-13
PPP1R18	0.471601	4.0347	1.06e-13	5.61e-13
ARHGAP20	-0.456717	3.77374	1.06e-13	5.63e-13
CASP2	0.388294	6.95675	1.07e-13	5.69e-13
TLE6	-1.18587	1.22234	1.09e-13	5.79e-13
PPRC1	-0.413293	6.95291	1.11e-13	5.87e-13
EML1	0.396845	5.70885	1.12e-13	5.91e-13
DEPDC7	-0.55765	4.00975	1.14e-13	6e-13
C3orf17	-0.360047	6.45949	1.13e-13	6e-13
FNDC3A	0.361509	6.88189	1.14e-13	6.01e-13
GS1-24F4.2	1.69201	-0.540603	1.23e-13	6.47e-13
DGCR6L	-0.545051	4.76731	1.23e-13	6.5e-13
CAMTA2	0.543606	6.04485	1.24e-13	6.52e-13
SLC39A4	-0.528727	3.40005	1.25e-13	6.58e-13
TCP11L1	0.397563	5.51835	1.26e-13	6.63e-13
EMC9	-0.577727	4.00784	1.27e-13	6.67e-13
POP7	-0.409518	5.76382	1.28e-13	6.75e-13
CWF19L1	-0.365191	6.12052	1.29e-13	6.81e-13
SOS1	0.388347	6.96499	1.31e-13	6.87e-13
NRBP1	0.421688	5.36479	1.31e-13	6.88e-13
SUPT20H	-0.382491	6.47958	1.32e-13	6.92e-13
NCDN	0.482829	5.86917	1.34e-13	7.05e-13
APOBEC3D	-0.657302	2.36511	1.35e-13	7.1e-13
ISL2	-0.421529	4.78863	1.39e-13	7.3e-13
SAAL1	-0.445191	6.25209	1.4e-13	7.32e-13
TNS2	-0.686682	2.22417	1.41e-13	7.37e-13
PATZ1	0.399636	5.61259	1.44e-13	7.52e-13
PREX2	-0.548814	2.80871	1.45e-13	7.58e-13
VANGL2	0.376906	5.80455	1.49e-13	7.82e-13
HEATR1	-0.350711	8.29463	1.53e-13	7.98e-13
WNK3	0.41961	4.83547	1.62e-13	8.47e-13
METTL8	-0.39017	5.97155	1.64e-13	8.55e-13
TRIM27	-0.32618	6.91609	1.64e-13	8.58e-13
SNRPF	-0.400081	6.18559	1.7e-13	8.88e-13
PDE10A	0.456434	4.54623	1.71e-13	8.91e-13
ADGRG6	0.477112	3.95545	1.72e-13	8.94e-13
RILPL1	0.470983	3.97045	1.77e-13	9.23e-13
RMDN1	-0.444228	5.56661	1.84e-13	9.54e-13
FDX1	-0.443538	5.40285	1.84e-13	9.55e-13
SRP72	-0.37742	7.96927	1.85e-13	9.61e-13
WFS1	0.494152	4.25976	1.86e-13	9.65e-13
ZBTB7A	0.416795	4.5988	1.92e-13	9.97e-13
CHST14	0.554188	3.95283	1.93e-13	9.99e-13
LENG8	0.383713	6.77776	1.95e-13	1.01e-12
RPL35A	-0.325358	8.32691	1.95e-13	1.01e-12
DCAF16	-0.323733	7.65179	1.94e-13	1.01e-12
CACTIN	0.4362	4.02832	1.97e-13	1.02e-12
SEC24C	0.452895	7.04161	1.99e-13	1.03e-12
CHDH	0.44836	4.41563	2e-13	1.03e-12
CSNK2B	-0.392209	6.87661	2.03e-13	1.05e-12
ECD	-0.394528	5.96255	2.15e-13	1.11e-12
GUF1	-0.407584	5.64077	2.14e-13	1.11e-12
LHPP	-0.445318	3.90759	2.17e-13	1.12e-12
CCDC34	-0.555923	5.13693	2.18e-13	1.12e-12
IDH2	-0.348358	6.46164	2.22e-13	1.14e-12
SESN2	0.358932	8.06582	2.23e-13	1.15e-12
NCOR2	0.339988	7.82375	2.23e-13	1.15e-12
DFNA5	0.435115	4.04967	2.26e-13	1.17e-12
UBE2N	-0.388909	6.63818	2.33e-13	1.2e-12
BARX2	-0.449703	3.85216	2.35e-13	1.21e-12
RNF125	-0.425349	5.6816	2.35e-13	1.21e-12
RASL11B	-0.72357	2.14243	2.45e-13	1.26e-12
HAX1	-0.3158	7.37392	2.47e-13	1.27e-12
NDUFS3	-0.364196	5.9431	2.5e-13	1.28e-12
TMEM245	0.337051	6.65146	2.51e-13	1.29e-12
ELK4	0.354436	6.80236	2.54e-13	1.3e-12
PER2	0.488537	4.09552	2.54e-13	1.3e-12
CSNK2A1	-0.317138	7.41769	2.53e-13	1.3e-12
SNRPD1	-0.40964	7.01134	2.6e-13	1.33e-12
NEU1	0.514387	5.32961	2.61e-13	1.33e-12
FAM217B	0.376552	5.76205	2.63e-13	1.35e-12
GDPD3	1.06029	0.651051	2.67e-13	1.37e-12
SLX4	0.459362	4.94968	2.71e-13	1.38e-12
PIF1	0.590156	2.85297	2.74e-13	1.4e-12
FBLN5	-0.519946	3.72408	2.77e-13	1.41e-12
SLC35A5	0.382044	5.64498	2.76e-13	1.41e-12
MID2	-0.419299	5.93938	2.81e-13	1.43e-12
ETNPPL	-0.936179	1.08555	2.83e-13	1.44e-12
TBL1XR1	-0.332068	7.38465	2.87e-13	1.46e-12
GSR	-0.333223	6.8068	2.89e-13	1.47e-12
BPNT1	-0.346495	6.33632	3.02e-13	1.53e-12
UBL3	0.466197	5.83587	3.08e-13	1.57e-12
PSMA4	-0.472432	7.81286	3.11e-13	1.58e-12
HOXC13	-0.472871	3.52986	3.16e-13	1.6e-12
ZNF280B	0.418232	4.98436	3.16e-13	1.6e-12
SECISBP2L	0.389934	5.29778	3.18e-13	1.61e-12
ZNF441	0.730409	1.88432	3.19e-13	1.62e-12
PAPD7	0.349329	6.03457	3.21e-13	1.63e-12
POLR2E	-0.48759	7.02924	3.26e-13	1.65e-12
VBP1	-0.386148	7.31009	3.29e-13	1.67e-12
C16orf91	-0.506225	3.97589	3.32e-13	1.68e-12
TGFBRAP1	0.399026	5.60409	3.32e-13	1.68e-12
AAK1	0.383939	6.60511	3.37e-13	1.71e-12
ENPP4	0.464594	4.95589	3.37e-13	1.71e-12
MICAL2	-0.446031	3.81512	3.45e-13	1.75e-12
CYB561	0.46888	3.78482	3.48e-13	1.76e-12
IDUA	1.05017	0.817074	3.54e-13	1.79e-12
RSL24D1	-0.470454	7.2803	3.64e-13	1.84e-12
CORO1C	-0.311494	7.46235	3.75e-13	1.89e-12
GPX3	-0.445955	5.36472	3.76e-13	1.9e-12
SPRYD7	-0.442434	5.34	3.79e-13	1.91e-12
VAMP2	0.356744	6.34858	3.85e-13	1.94e-12
TERF2	-0.33688	6.37622	3.88e-13	1.96e-12
MRPL55	-0.447872	5.61149	3.91e-13	1.97e-12
GCDH	-0.59346	4.60607	3.91e-13	1.97e-12
DOC2A	0.455876	3.89516	3.97e-13	2e-12
EXOSC5	-0.682065	4.93356	4.08e-13	2.05e-12
TCOF1	-0.415201	8.89291	4.07e-13	2.05e-12
RBM28	-0.339403	6.28775	4.08e-13	2.05e-12
RSU1	-0.399658	5.91431	4.13e-13	2.07e-12
LINC01164	1.80087	-0.613477	4.14e-13	2.08e-12
NAA25	-0.348754	7.11462	4.25e-13	2.13e-12
GPI	-0.50125	8.71561	4.24e-13	2.13e-12
KIF26B	-0.723208	1.81952	4.29e-13	2.15e-12
GTPBP3	-0.362124	6.0011	4.33e-13	2.17e-12
APEX1	-0.309664	7.53201	4.36e-13	2.19e-12
HOXB7	-0.606501	3.23307	4.4e-13	2.2e-12
ATP1B3	-0.355761	7.54763	4.41e-13	2.21e-12
GLRX2	-0.67427	4.28655	4.53e-13	2.26e-12
RAB10	-0.392862	7.35658	4.52e-13	2.26e-12
BCL11B	-0.687892	2.11899	4.54e-13	2.27e-12
TPBG	0.407676	4.35352	4.53e-13	2.27e-12
STAMBPL1	-0.594222	3.44771	4.56e-13	2.28e-12
EID1	-0.46318	6.67568	4.58e-13	2.29e-12
MTSS1	-0.436973	4.00305	4.73e-13	2.36e-12
ST6GALNAC6	0.398644	6.23856	4.81e-13	2.4e-12
ARRDC2	0.587716	3.94821	4.98e-13	2.48e-12
MBNL3	0.340855	6.16002	5e-13	2.49e-12
FRYL	0.383345	5.40525	5.06e-13	2.51e-12
COL26A1	-0.533638	2.90754	5.05e-13	2.51e-12
GIGYF1	0.440147	6.53268	5.3e-13	2.63e-12
MAP3K3	0.477742	5.46408	5.32e-13	2.64e-12
PLD1	0.424678	4.1937	5.34e-13	2.65e-12
MAP3K4	0.346768	6.22659	5.33e-13	2.65e-12
SPRY2	-0.436516	4.32607	5.37e-13	2.66e-12
ZBTB8OS	-0.507065	4.65101	5.45e-13	2.7e-12
CDHR2	1.4131	0.111067	5.51e-13	2.73e-12
EMG1	-0.388179	5.18741	5.55e-13	2.75e-12
BLCAP	-0.375837	5.70598	5.58e-13	2.76e-12
UQCRC1	-0.406016	7.60213	5.61e-13	2.77e-12
RAB32	0.454949	4.20685	5.59e-13	2.77e-12
FXYD5	-0.368246	6.2881	5.76e-13	2.85e-12
MATK	-0.50671	4.75611	5.79e-13	2.86e-12
ADCY9	0.350044	6.69922	5.8e-13	2.87e-12
[truncated: 4,808 more rows]
