# Supplementary material for: Lysine benzoylation is a histone mark regulated by SIRT2
Source: Nat Commun. 2018 Aug 28;9:3374. doi: 10.1038/s41467-018-05567-w (PMC6113264; doi:10.1038/s41467-018-05567-w)
Supplement: Supplementary file 5 — Supplementary Data 2 [file 41467_2018_5567_MOESM5_ESM.xlsx]

## Sheet: Table S4. Gene list (filtered b
SYMBOL	logFC	logCPM	PValue	FDR
LAMA3	1.56727	5.79266	3.69e-186	1.34e-182
DST	1.13681	8.36059	5.99e-141	8.69e-138
CR2	1.50023	4.4979	7.29e-140	9.62e-137
TFPI	1.32823	4.57788	1.46e-122	9.62e-120
MICALL1	1.42671	7.30551	1.42e-111	7.12e-109
TTLL7	1.20872	5.0969	3.05e-110	1.48e-107
ZNF331	1.85777	2.93332	6.98e-108	3.17e-105
OTUD1	1.21621	4.68157	5.38e-103	1.95e-100
ZBTB20	1.94546	2.54598	3.45e-101	1.11e-98
FUT1	1.34542	4.16839	3.52e-90	9.3e-88
PRSS23	1.05542	5.13276	2.37e-85	5.64e-83
CACNA1C	1.45433	3.6484	5.21e-83	1.18e-80
SLC1A4	1.22292	5.0015	1.46e-79	2.91e-77
BRSK1	1.16442	3.9861	1.65e-75	2.89e-73
SH2D3C	2.14302	3.60593	4.68e-75	8e-73
ITPRIPL2	0.874698	6.03756	5.35e-73	8.26e-71
HEG1	0.975016	6.27309	2.43e-72	3.6e-70
ATL3	1.20627	4.06015	2.8e-72	4.11e-70
TRAF3	0.832417	6.52113	1.16e-71	1.67e-69
ADCY1	1.02568	6.34623	1.39e-71	1.96e-69
CDKN1A	1.08514	4.9854	1.05e-70	1.43e-68
MKNK2	0.808625	6.7351	2.07e-68	2.66e-66
AP5B1	1.08093	5.50034	1.01e-66	1.25e-64
ARNT2	0.896608	6.11746	8.45e-66	9.98e-64
FLNC	1.43077	8.39093	1.09e-62	1.21e-60
MR1	0.939598	4.88444	1.43e-61	1.49e-59
BACE1	0.821495	5.89407	5.1e-61	5.3e-59
AHRR	0.999819	4.414	5.32e-60	5.33e-58
SH3PXD2A	0.884351	7.6111	2.46e-58	2.28e-56
TBC1D2B	0.835282	6.796	7.36e-58	6.52e-56
LYST	0.844077	5.78191	9.79e-58	8.47e-56
MYO3A	1.14474	4.39067	1.45e-57	1.25e-55
PLAGL1	0.711213	7.52473	7.21e-56	5.92e-54
CRTC1	0.920244	5.25022	2.12e-55	1.69e-53
PAM	0.772001	6.60739	1.15e-54	8.87e-53
DLG5	0.736286	7.31116	1.4e-54	1.07e-52
GAS2L3	0.861334	5.17577	6.2e-53	4.53e-51
ZDHHC14	1.86676	2.19435	4.04e-52	2.86e-50
LPIN1	0.803694	5.85245	4.3e-52	3.03e-50
ARFGEF3	0.922988	6.02967	5.38e-52	3.72e-50
STOX1	0.96944	3.96545	8.12e-51	5.36e-49
PARD3B	1.05437	3.67044	2.34e-50	1.49e-48
DCLK2	1.1257	3.2346	1.17e-49	7.27e-48
PTPN3	0.762156	5.7712	5.88e-48	3.41e-46
PCLO	0.766319	5.92159	5.99e-48	3.46e-46
CMTM3	0.917672	5.18782	7.47e-48	4.25e-46
ZC3H12C	0.817302	4.68949	1.29e-47	7.12e-46
SOGA1	1.33778	4.8815	2.53e-47	1.38e-45
AGPAT3	0.642656	6.81859	1.28e-46	6.78e-45
MYEF2	0.959478	4.98316	1.64e-44	7.74e-43
MCM3AP-AS1	0.836997	4.54819	1.84e-44	8.69e-43
CERK	0.671398	6.31379	2.16e-43	9.64e-42
RCAN2	1.0452	3.05093	2.42e-43	1.07e-41
FAM129A	0.749346	5.12695	3.69e-43	1.61e-41
CELSR2	0.967656	5.6207	6.03e-43	2.62e-41
OLMALINC	0.831591	4.57367	6.92e-43	2.98e-41
ZNF264	0.754624	5.55058	2.08e-42	8.63e-41
NCOA7	0.730537	5.97295	3.17e-42	1.31e-40
HELZ2	1.0126	5.2453	3.23e-42	1.33e-40
CYTH2	0.718498	5.71574	8.12e-42	3.27e-40
ANXA1	0.891717	4.44826	9.61e-42	3.87e-40
RAPGEF3	1.16993	2.82302	3.76e-41	1.48e-39
CSDC2	1.06423	2.90314	5.63e-41	2.18e-39
SEMA3C	0.77189	5.25478	3.14e-40	1.18e-38
ARID5A	0.878044	4.47635	4.26e-40	1.58e-38
EMILIN2	0.622045	6.63378	1.64e-39	5.87e-38
PRRG4	0.819593	4.00858	6.16e-39	2.13e-37
KCNT2	1.05573	3.15669	7.5e-39	2.56e-37
AGAP1	0.623151	6.51316	1.72e-38	5.74e-37
EMP3	0.845446	4.17219	2.88e-38	9.45e-37
PPP1R15B	0.551241	7.64197	6.1e-38	1.97e-36
ACHE	1.17465	2.45736	1e-37	3.18e-36
ZNF112	0.951365	3.32414	1.36e-37	4.28e-36
GBA2	0.684043	5.97726	1.49e-37	4.65e-36
C1QTNF6	0.859305	3.34224	7.09e-36	2.01e-34
DAG1	0.816635	6.69004	1.47e-35	4.02e-34
AGO4	0.626315	5.61615	5.84e-35	1.55e-33
CACNA1G	1.28652	1.74136	1.52e-34	3.9e-33
TEX19	1.32087	1.96312	1.97e-34	5.03e-33
FJX1	0.721483	4.59756	3.23e-34	8.14e-33
IGSF9B	0.922394	3.42625	3.58e-34	8.95e-33
DISP1	0.784272	3.87187	8.54e-34	2.1e-32
TMEM44	0.774052	4.0962	8.64e-34	2.12e-32
CDR2L	0.661732	5.64616	1.35e-33	3.25e-32
INSR	0.731634	6.25952	2.78e-33	6.61e-32
MAST2	0.698417	5.92837	5.59e-33	1.3e-31
DGKD	0.683584	6.63104	5.93e-33	1.37e-31
ARHGEF10L	1.03773	3.65687	8.5e-33	1.93e-31
ATF3	0.522338	8.08807	1.43e-32	3.2e-31
KLF11	0.606903	5.55249	2.19e-32	4.83e-31
ZSWIM8	0.653042	5.57252	2.7e-32	5.94e-31
BNC1	1.63062	0.960388	2.77e-32	6.07e-31
LOXL4	0.825933	3.25916	1.28e-31	2.67e-30
SYT11	0.993915	2.45174	1.38e-31	2.87e-30
LPIN3	0.761611	3.89464	1.99e-31	4.1e-30
CLEC16A	0.661209	5.81054	3.1e-31	6.29e-30
RAB31	0.51468	6.93504	3.25e-31	6.58e-30
RCBTB2	0.872284	2.94107	5.31e-31	1.06e-29
NXF1	0.621131	6.41239	7.66e-31	1.52e-29
OCLN	0.651723	5.77273	7.9e-31	1.56e-29
MXD4	0.542336	6.27787	1.03e-30	2.01e-29
KIF13B	0.764792	4.38483	1.3e-30	2.51e-29
TEF	0.817603	4.2643	5.84e-30	1.09e-28
PCYT1B	0.820482	3.97494	7.36e-30	1.35e-28
TUBB6	0.595353	5.77417	7.8e-30	1.43e-28
TRAPPC10	0.535525	6.5721	9.68e-30	1.76e-28
TP53INP1	0.670062	4.11316	1.15e-29	2.08e-28
MKL2	0.564345	5.75093	3.74e-29	6.57e-28
C16orf45	1.01295	2.35722	4.41e-29	7.69e-28
CC2D1B	0.641827	5.38649	9.09e-29	1.56e-27
RAB15	0.590515	5.23174	2.08e-28	3.51e-27
TRAPPC12	0.63278	4.5845	2.84e-28	4.73e-27
RIMS3	0.599637	4.94299	3.09e-28	5.14e-27
DPP9	0.681931	5.55541	3.5e-28	5.8e-27
TESK1	0.69342	3.9865	6.73e-28	1.09e-26
DUSP1	0.520319	6.1311	6.75e-28	1.09e-26
SPATA2L	0.786066	4.37266	8.61e-28	1.38e-26
FSTL3	0.800204	3.42987	1.24e-27	1.95e-26
ARHGEF2	0.506651	6.99514	4.17e-27	6.31e-26
NEIL1	0.778454	3.30201	4.25e-27	6.42e-26
TNK2	0.742276	5.32234	7.59e-27	1.12e-25
C11orf96	0.999076	2.89132	8.93e-27	1.31e-25
CTBP1-AS2	0.605572	4.69479	3.3e-26	4.68e-25
SCN8A	0.699171	4.35748	5.36e-26	7.46e-25
ANKRD52	0.542983	6.68463	1.15e-25	1.56e-24
ZMYND11	0.642128	5.68999	1.49e-25	2e-24
MAST4	0.661761	4.12289	2.26e-25	3.02e-24
GNA12	0.609034	5.68549	4.96e-25	6.46e-24
RAPGEF1	0.587147	7.13404	5.79e-25	7.51e-24
ERV3-1	1.03023	2.2197	1.02e-24	1.31e-23
ZNF605	0.745945	4.19612	2.45e-24	3.06e-23
KCTD19	0.803426	3.26102	3.88e-24	4.74e-23
LOC100130691	0.890008	2.61108	4.09e-24	4.98e-23
KRBA1	0.785336	5.30314	1.87e-23	2.22e-22
LOC100506127	0.549036	4.64553	2.33e-23	2.74e-22
ATP11A	0.631874	6.2316	3.15e-23	3.69e-22
MARCH8	0.502397	5.49285	9.36e-23	1.05e-21
HFM1	0.658235	4.12134	1.51e-22	1.69e-21
TRIM56	0.635641	4.09139	1.8e-22	2e-21
UNKL	0.550476	4.52902	2.34e-22	2.59e-21
LRRC8A	0.546447	5.23256	2.59e-22	2.85e-21
FAM83G	0.867635	3.50118	4.76e-22	5.13e-21
MFGE8	0.59856	6.52292	8.67e-22	9.19e-21
SBF1	0.595979	6.71882	1.05e-21	1.1e-20
NMNAT2	0.601782	4.33421	1.71e-21	1.77e-20
OPHN1	0.516335	5.39306	3.05e-21	3.09e-20
LSR	0.570283	5.03628	4.12e-21	4.14e-20
MBD6	0.530907	5.2563	4.3e-21	4.31e-20
SHROOM1	0.587467	4.44699	4.78e-21	4.79e-20
HRK	0.765108	3.3959	5.08e-21	5.07e-20
ABR	0.550399	6.45046	8.57e-21	8.42e-20
BEST1	0.782846	3.25583	1.07e-20	1.04e-19
PLEKHO1	0.659038	4.88943	1.29e-20	1.25e-19
TTBK2	0.611412	4.76909	2.48e-20	2.33e-19
CLU	0.635119	6.0254	3.17e-20	2.96e-19
IQGAP3	0.685306	7.24336	3.31e-20	3.08e-19
PMEPA1	0.554476	4.02115	5.18e-20	4.75e-19
WDR81	0.865747	4.51791	5.68e-20	5.2e-19
TRPV3	1.22572	1.08568	6.1e-20	5.57e-19
TGM2	0.692165	3.63184	7e-20	6.37e-19
SAYSD1	0.500687	5.08591	8.27e-20	7.45e-19
ARAP3	0.788068	4.1289	8.69e-20	7.82e-19
LIMK1	0.50383	5.53054	1.3e-19	1.15e-18
MVB12B	0.643262	4.51356	1.57e-19	1.39e-18
PDE5A	0.566463	5.10864	4.22e-19	3.59e-18
WDR45	0.563027	5.57395	4.66e-19	3.95e-18
ZSCAN20	0.558216	4.62002	5.97e-19	5.01e-18
SYK	0.721881	3.14605	6.31e-19	5.28e-18
FZD2	0.574971	3.76255	1.09e-18	8.97e-18
SMPD1	0.792239	3.22431	1.2e-18	9.79e-18
PPFIA2	0.956183	1.77704	1.35e-18	1.09e-17
KCTD21	0.709855	3.24555	1.87e-18	1.5e-17
SLC1A2	1.05236	1.47121	1.9e-18	1.52e-17
SLC2A10	0.887987	2.21413	2.09e-18	1.67e-17
CPNE2	0.501781	4.93438	3.23e-18	2.51e-17
ITPKA	0.767651	2.22841	3.48e-18	2.7e-17
TMEM184B	0.627104	6.0704	3.58e-18	2.77e-17
GAB2	0.619177	4.61124	3.74e-18	2.89e-17
CALCOCO1	0.534242	5.49328	3.95e-18	3.04e-17
CLIP4	0.530899	4.11092	7.39e-18	5.56e-17
NDST1	0.603162	6.90147	7.63e-18	5.74e-17
SPTBN4	0.652876	2.97643	1.36e-17	1e-16
RIMS4	0.598633	6.43222	1.45e-17	1.07e-16
SREBF2	0.509144	7.75294	1.78e-17	1.3e-16
SLC12A4	0.681531	5.63739	2.25e-17	1.63e-16
PTGS2	1.01888	1.50916	2.31e-17	1.67e-16
MAN2B2	0.536725	4.78475	3.7e-17	2.63e-16
ZNF417	0.558035	3.64409	6.27e-17	4.36e-16
CBX7	0.60577	3.85409	7.2e-17	4.97e-16
CYFIP2	0.525627	6.20263	1.16e-16	7.89e-16
BDKRB2	0.789059	2.24416	1.43e-16	9.63e-16
KCTD11	0.666795	2.85439	1.58e-16	1.06e-15
PPP2R5B	0.541816	4.7147	4.15e-16	2.7e-15
DLG4	0.647431	3.24336	4.53e-16	2.93e-15
CNRIP1	0.509569	3.87867	5.06e-16	3.27e-15
GOLGA3	0.584338	6.52333	5.55e-16	3.57e-15
NACAD	0.91542	2.62784	5.96e-16	3.82e-15
RASGEF1C	0.621536	2.904	6.87e-16	4.38e-15
PAXIP1-AS2	0.902413	1.38279	8.03e-16	5.09e-15
SUN2	0.576691	5.66658	8.05e-16	5.09e-15
SLC37A1	0.59246	3.56892	8.33e-16	5.26e-15
NIPAL2	0.786419	2.38596	9.65e-16	6.07e-15
HIVEP3	0.525879	3.46987	1.47e-15	9.04e-15
MGAT5B	0.640833	3.55038	1.88e-15	1.15e-14
TP53INP2	0.546499	3.82463	2.96e-15	1.79e-14
ZNF365	0.681083	2.5073	3.16e-15	1.9e-14
DKK3	0.638377	2.56108	3.61e-15	2.16e-14
CDC42BPG	0.671189	2.65742	6.01e-15	3.54e-14
ZCWPW1	0.728625	2.58037	1.02e-14	5.9e-14
SLC13A3	0.765195	2.23048	1.41e-14	8.05e-14
MAP2	0.740686	1.91879	2.01e-14	1.13e-13
SLC40A1	0.731255	2.04804	2.37e-14	1.33e-13
SLC8B1	0.569907	4.47149	4.16e-14	2.29e-13
SBK1	0.519338	3.92944	4.69e-14	2.56e-13
ISG20	0.884827	1.62304	4.8e-14	2.62e-13
RAB3C	1.18685	0.425751	6.09e-14	3.3e-13
ESPL1	0.576468	6.94586	7.41e-14	3.98e-13
ZFHX2	0.761515	3.23332	8.42e-14	4.5e-13
AATBC	1.28993	0.240431	8.79e-14	4.69e-13
PTPRM	0.520789	4.26942	9.31e-14	4.95e-13
NEU1	0.514387	5.32961	2.61e-13	1.33e-12
GDPD3	1.06029	0.651051	2.67e-13	1.37e-12
LINC01164	1.80087	-0.613477	4.14e-13	2.08e-12
TP73	0.597868	4.19547	6.14e-13	3.02e-12
ARHGDIG	0.538295	3.78199	6.53e-13	3.21e-12
ZNF221	0.757337	2.04847	7.58e-13	3.7e-12
PLIN3	0.512856	5.3691	1.79e-12	8.43e-12
INPP5J	0.568203	3.84426	3.07e-12	1.42e-11
KATNAL2	0.779199	1.84759	3.15e-12	1.45e-11
PLA2G4C	0.857059	1.51259	3.77e-12	1.72e-11
CDKN2B	0.611896	3.21885	4.46e-12	2.02e-11
DDR1	0.527638	4.92238	5.06e-12	2.29e-11
CNN1	1.06265	0.481314	5.59e-12	2.52e-11
ZNF471	0.71192	2.90491	9.48e-12	4.17e-11
GDPD5	0.66463	3.1699	9.67e-12	4.25e-11
EFCAB13	0.75448	1.58034	1.71e-11	7.34e-11
PCDHGC4	0.83342	2.3873	1.75e-11	7.51e-11
LRRC6	1.33191	-0.182388	1.8e-11	7.69e-11
BFSP1	0.527869	2.80545	2.09e-11	8.92e-11
NPY1R	0.750008	1.59991	2.11e-11	9e-11
MAMLD1	0.516049	3.86762	2.52e-11	1.07e-10
ADAMTSL4	0.641303	2.23259	2.56e-11	1.08e-10
PIK3AP1	0.511752	3.23118	2.62e-11	1.11e-10
KCNMA1	0.922713	0.823823	2.73e-11	1.15e-10
C6orf141	1.55574	-0.0760267	3.02e-11	1.27e-10
PLA2G15	0.607161	4.26785	5.3e-11	2.18e-10
ZNF419	0.584408	2.67815	7.01e-11	2.84e-10
APC2	0.72538	3.26161	8.95e-11	3.59e-10
SLCO3A1	0.711452	1.68478	1.16e-10	4.59e-10
IL18R1	0.505991	3.68112	1.28e-10	5.03e-10
ZNF284	0.983201	0.681542	1.63e-10	6.38e-10
MCF2L2	0.710157	1.4239	1.68e-10	6.55e-10
ZBTB3	0.56284	2.81923	2.08e-10	8.07e-10
LINC01234	0.524331	2.82329	2.8e-10	1.07e-09
SLIT3	0.735632	2.61071	5.01e-10	1.86e-09
SERPINB8	1.08708	0.178807	5.53e-10	2.05e-09
ARHGAP27	0.531909	2.42245	6.6e-10	2.42e-09
KCNJ11	0.555189	3.93675	1.26e-09	4.5e-09
ATP8B3	0.554313	2.18273	1.8e-09	6.3e-09
ZNF843	1.03738	0.25866	2.32e-09	8.01e-09
ORAI3	0.569294	2.7581	3.01e-09	1.03e-08
TUBB3	0.54582	2.87744	3.75e-09	1.27e-08
PACRG	1.03547	0.222978	4.42e-09	1.49e-08
STRA6	0.567809	2.18288	5.16e-09	1.72e-08
CCDC87	1.1911	-0.297228	7.11e-09	2.34e-08
RGAG1	1.00656	0.320576	1.16e-08	3.74e-08
APOBEC3B	0.540159	2.22533	1.34e-08	4.32e-08
SDSL	0.56302	2.6926	2.11e-08	6.68e-08
C1orf228	1.14691	-0.234575	2.18e-08	6.89e-08
GLIS1	0.701296	1.07196	3.51e-08	1.08e-07
HCG27	1.02189	0.349944	7.32e-08	2.19e-07
SLC4A3	0.534405	2.80444	1.06e-07	3.12e-07
ZBBX	0.614683	1.37188	2.12e-07	6.04e-07
C1orf101	0.786019	1.22098	2.18e-07	6.19e-07
ZFPM1	0.555696	2.28764	2.33e-07	6.59e-07
A2M-AS1	1.03537	-0.00247371	2.5e-07	7.06e-07
SSTR2	0.519674	2.12501	2.87e-07	8.04e-07
NDST4	0.655633	0.964194	3.2e-07	8.93e-07
P2RY2	0.51841	2.17805	3.86e-07	1.07e-06
FMO5	0.679174	1.49094	4.52e-07	1.24e-06
LOC100996251	0.570176	2.03742	5.75e-07	1.56e-06
FTCD	0.953619	-0.167244	7.87e-07	2.11e-06
SPOCD1	0.581673	1.72491	8.36e-07	2.23e-06
GPRC5A	0.517096	1.92681	2.19e-06	5.53e-06
ALOX5	0.600955	1.05873	4.75e-06	1.16e-05
CCDC30	0.76798	0.229681	5.21e-06	1.26e-05
METTL24	0.862407	-0.0807489	5.24e-06	1.27e-05
TPGS1	0.655156	0.96225	1.35e-05	3.12e-05
TYMP	0.760262	0.207568	1.87e-05	4.25e-05
KCNN2	0.628306	0.481129	2.29e-05	5.16e-05
SHISA7	0.736407	0.13516	2.74e-05	6.11e-05
ANKLE1	0.583467	1.05073	5.33e-05	0.000114414
EPS8L2	0.75402	-0.00341644	6.32e-05	0.000134246
TOR4A	0.61599	0.289193	0.000337474	0.000653184
C1orf145	0.511453	0.918862	0.000390722	0.00074906
CACNG6	0.61319	0.394696	0.000428701	0.000816803
RASD2	0.552967	0.571914	0.000731561	0.00135596
LOC101928063	0.826598	-0.358374	0.000782946	0.00144383
NCMAP	0.524669	0.454534	0.00144549	0.00256909
LIF	0.59424	0.187132	0.00170413	0.00300124
DUSP2	0.582423	-0.0249449	0.00188451	0.00329394
FANCF	0.617843	0.75696	0.00272878	0.00465237
